# Supplementary material for: Exploring outdoor workers’ knowledge, attitudes, practices, and perceived risks of heatwaves in Nepal
Source: PLoS One. 2025 Aug 13;20(8):e0329557. doi: 10.1371/journal.pone.0329557 (PMC12349071; doi:10.1371/journal.pone.0329557)
Supplement: S1 Data — (XLSX) [file pone.0329557.s001.xlsx]

## Sheet: Sheet1
Province	District	Ageinyears	Gender	Maritalstatus	Ethnicity	Religion	Educationalstatus	Occupation	J	Monthlyincome	Placeofresidence	Temperaturecelcius	Haveyouexperiencedanincr	Haveyouheardaboutanyinc	Haveyouexperiencedanywou	Q	R	S	T	U	V	W	X	Y	Z	Haveyouheardaboutheatwav	AB	AC	AD	AE	AF	AG	AH	AI	AJ	Didthegovernmentoranyot	AL	AM	Howwellinformeddoyouthi	Howcloselydoyoufollowne	Whatproblemsdiscomfortcan	AQ	AR	AS	AT	AU	AV	AW	AX
province 1	Morang	45	Female	Married	Chhetri	Hindu	No formal education	Unskilled labor		45000	Rural	23	Yes	Yes	No											Yes	Internet	0	0	1	0	0	0	0		Yes	mh	rdf	Not very well informed	Somewhat closely	Headache Irritability Sleeplessness	0	1	0	0	0	0	1	0
Bagmati	Chitwan	48	Female	Married	Brahmin	Hindu	Upper basic education (6-8)	Agriculture		40000	Urban	34	Yes	Yes	Yes											Yes	Friend/family/relatives	0	0	0	0	1	0	0		No			Not very well informed	Little closely	Headache Nausea and loss of appetite Irritability Dehydration Others Muscle ache	0	1	0	0	1	0	1	1
Bagmati	Chitwan	46	Male	Married	Chhetri	Hindu	Secondary education (9-12)	Rikshaw driver		30000	Urban	34	Yes	Yes	Yes											No										No			Not very well informed	Little closely	Restlessness Excessive sweating Headache Fatigue Dehydration	1	1	0	0	0	0	0	1
Bagmati	Chitwan	24	Male	Unmarried	Brahmin	Hindu	Secondary education (9-12)	Business		100000	Urban	34	Yes	Yes	No											No										Yes	Through news	Social media	Not very well informed	Somewhat closely	Headache Vomiting Sleeplessness Restlessness Difficulty in breathing Excessive sweating	0	1	0	1	0	0	0	0
Lumbini	Nawalparasi	33	Female	Married	Brahmin	Hindu	Secondary education (9-12)	Agriculture		13000	Rural	35	Yes	Yes	Yes											Yes	Social media Radio Friend/family/relatives	0	1	0	1	1	0	0		No			Fairly well informed	Little closely	Headache Fatigue Excessive sweating Others	1	1	0	0	0	0	0	0
Lumbini	Nawalparasi	34	Female	Married	Tharu	Hindu	Upper basic education (6-8)	Agriculture		25000	Rural	35	Yes	Yes	Yes											Yes	Friend/family/relatives	0	0	0	0	1	0	0		No			Not very well informed	Not at all	Others	0	0	0	0	0	0	0	0
Lumbini	Nawalparasi	62	Male	Married	Newar	Hindu	Secondary education (9-12)	Business		35000	Urban	35	Yes	Yes	No											Yes	Others Friend/family/relatives Television Radio	1	1	0	0	1	0	1	Experienced	No			Fairly well informed	Somewhat closely	Difficulty in breathing Nausea and loss of appetite Headache Others	0	1	0	0	1	0	0	0
Lumbini	Nawalparasi	29	Female	Married	Newar	Hindu	No formal education	Service		15000	Urban	35	Yes	Yes	Yes											Yes	Friend/family/relatives	0	0	0	0	1	0	0		Yes	Through news	Television	Not very well informed	Somewhat closely	Fatigue Headache Excessive sweating Nausea and loss of appetite Dehydration Others	1	1	0	0	1	0	0	1
bagmati	Chitwan	32	Male	Married	Tharu	Hindu	No formal education	Unskilled labor		18000	Urban	34	Yes	Yes	Yes											Yes	Friend/family/relatives	0	0	0	0	1	0	0		No			Not informed at all	Not at all	Irritability Excessive sweating Others	0	0	0	0	0	0	1	0
bagmati	Chitwan	42	Male	Married	Tharu	Christian	Lower basic education (1-5)	Business		60000	Urban	34	Yes	Yes	Yes											No										No			Not very well informed	Not at all	Nausea and loss of appetite Headache Others	0	1	0	0	1	0	0	0
bagmati	Chitwan	25	Male	Unmarried	Brahmin	Hindu	Secondary education (9-12)	Business		22000	Rural	34	Yes	Yes	No											No										Yes	others	social media	Not informed at all	Little closely	Nausea and loss of appetite	0	0	0	0	1	0	0	0
bagmati	Chitwan	22	Male	Unmarried	Brahmin	Hindu	Secondary education (9-12)	Service		18000	Rural	30	Yes	Yes	Yes											Yes	Social media	0	0	0	1	0	0	0		No			Fairly well informed	Somewhat closely	Headache Vomiting Sleeplessness Dehydration Difficulty in breathing Excessive sweating Irritability	0	1	0	1	0	0	1	1
lumbini	Nawalparasi	47	Female	Married	Brahmin	Hindu	No formal education	Agriculture		50000	Rural	35	Yes	Yes	Yes											Yes	Friend/family/relatives	0	0	0	0	1	0	0		No			Not very well informed	Little closely	Fatigue Headache Vomiting Diarrhea Nausea and loss of appetite Sleeplessness Excessive sweating Others	1	1	1	1	1	0	0	0
Bagmati	Chitwan	21	Female	Divorced	Newar	Hindu	Bachelor and above	Service		30000	Rural	25	Yes	Yes	No											Yes	Internet Social media	0	0	1	1	0	0	0		No			Not very well informed	Little closely	Fatigue Headache Vomiting Nausea and loss of appetite Dizziness Dehydration Excessive sweating	1	1	0	1	1	1	0	1
Bagmati	Rupandehi	28	Female	Unmarried	Newar	Hindu	Bachelor and above	Business		30000	Urban	32	Yes	Yes	Yes											Yes	Television Radio Internet Social media Friend/family/relatives Campaigns/programs	1	1	1	1	1	1	0		No			Very well informed	Somewhat closely	Fatigue Headache Vomiting Dizziness Irritability Dehydration Excessive sweating	1	1	0	1	0	1	1	1
Lumbini	Rupandehi	32	Male	Unmarried	Newar	Buddhist	Secondary education (9-12)	service		30000	Urban	32	Yes	Yes	Yes											Yes	Internet	0	0	1	0	0	0	0		No			Not very well informed	Little closely	Headache Dehydration Restlessness	0	1	0	0	0	0	0	1
Bagmati	Makwanpur	27	Female	Married	Newar	Hindu	Bachelor and above	Service		25000	Urban	25	Yes	Yes	No											Yes	Internet Social media	0	0	1	1	0	0	0		No			Not very well informed	Not at all	Fatigue Headache Dizziness Dehydration Excessive sweating	1	1	0	0	0	1	0	1
province 1	Morang	30	Female	Unmarried	Chhetri	Hindu	Bachelor and above	Service		40000	Urban	25	Yes	Yes	Yes											Yes	Television Internet Social media Friend/family/relatives	1	0	1	1	1	0	0		Yes	Anweshan organisation	Verbally explained	Not very well informed	Little closely	Headache Diarrhea Vomiting Nausea and loss of appetite Dizziness Dehydration Restlessness Excessive sweating Muscle ache	0	1	1	1	1	1	0	1
Lumbini	Rupandehi	28	Male	Married	Brahmin	Hindu	Bachelor and above	Service		16000	Urban	25	Yes	Yes	No											Yes	Others	0	0	0	0	0	0	1	Collage	No			Fairly well informed	Little closely	Fatigue Headache Nausea and loss of appetite Dizziness Irritability Dehydration Sleeplessness Restlessness Difficulty in breathing Excessive sweating Muscle ache	1	1	0	0	1	1	1	1
Bagmati	Chitwan	26	Female	Unmarried	Newar	Buddhist	Bachelor and above	service		45000	Urban	34	Yes	Yes	No											Yes	Television Radio Internet Social media Friend/family/relatives	1	1	1	1	1	0	0		No			Very well informed	Somewhat closely	Fatigue Headache Vomiting Nausea and loss of appetite Dizziness Irritability Dehydration Difficulty in breathing Excessive sweating Muscle ache	1	1	0	1	1	1	1	1
karnali	Surkhet	27	Male	Married	Chhetri	Hindu	Secondary education (9-12)	Service		20000	Urban	35	Yes	Yes	Yes											Yes	Internet Social media	0	0	1	1	0	0	0		Yes	Government	Social media	Fairly well informed	Little closely	Fatigue Dizziness Irritability Dehydration Restlessness Muscle ache Others	1	0	0	0	0	1	1	1
Gandaki	Chitwan	27	Female	Married	Chhetri	Hindu	Bachelor and above	service		40000	Urban	38	Yes	Yes	Yes											Yes	Internet Social media Campaigns/programs	0	0	1	1	0	1	0		No			Not very well informed	Little closely	Fatigue Headache Nausea and loss of appetite Dizziness Irritability Dehydration Restlessness Difficulty in breathing Excessive sweating Muscle ache	1	1	0	0	1	1	1	1
Karnali	Surkhet	46	Male	Married	Dalit	Hindu	Lower basic education (1-5)	Unskilled labor		18000	Urban	32	No	Yes	Yes											No										No			Not very well informed	Little closely	Fatigue Headache Nausea and loss of appetite Dizziness Irritability Dehydration Restlessness Excessive sweating	1	1	0	0	1	1	1	1
Karnali	Surkhet	21	Female	Unmarried	Tharu	Hindu	Secondary education (9-12)	Service		18000	Urban	30	Yes	Yes	Yes											Yes	Television Radio Internet Social media Friend/family/relatives	1	1	1	1	1	0	0		No			Not very well informed	Not at all	Headache Dizziness Irritability Dehydration Difficulty in breathing Excessive sweating	0	1	0	0	0	1	1	1
Lumbini	Rupandehi	36	Male	Married	Janajati	Hindu	Lower basic education (1-5)	Skilled labor		20000	Rural	33	Yes	Yes	Yes											Yes	Radio Friend/family/relatives	0	1	0	0	1	0	0		No			Not very well informed	Little closely	Fatigue Headache Nausea and loss of appetite Irritability Muscle ache	1	1	0	0	1	0	1	0
Karnali	Surkhet	37	Male	Married	Tharu	Hindu	Secondary education (9-12)	Business		50000	Urban	31	No	Yes	Yes											Yes	Internet Social media	0	0	1	1	0	0	0		No			Fairly well informed	Little closely	Fatigue Headache Dizziness Irritability Dehydration Restlessness Excessive sweating	1	1	0	0	0	1	1	1
Karnali	Surkhet	38	Female	Married	Chhetri	Hindu	Lower basic education (1-5)	Agriculture		20000	Rural	33	Yes	Yes	No											Yes	Radio Friend/family/relatives	0	1	0	0	1	0	0		No			Not informed at all	Not at all	Headache Dehydration Restlessness Excessive sweating	0	1	0	0	0	0	0	1
Karnali	Surkhet	36	Female	Married	Chhetri	Hindu	No formal education	Unskilled labor		18000	Urban	38	Yes	Yes	Yes											No										No			Not very well informed	Not at all	Fatigue Headache Nausea and loss of appetite Dizziness Irritability Dehydration Restlessness	1	1	0	0	1	1	1	1
karnali	Surkhet	43	Male	Married	Janajati	Hindu	Upper basic education (6-8)	Rikshaw driver		30000	Urban	38	Yes	Yes	Yes											No										No			Not very well informed	Not at all	Fatigue Headache Nausea and loss of appetite Dizziness Irritability Restlessness Excessive sweating	1	1	0	0	1	1	1	0
karnali	Surkhet	29	Male	Married	Tharu	Hindu	Secondary education (9-12)	Rikshaw driver		25000	Urban	38	Yes	Yes	Yes											No										No			Not very well informed	Little closely	Fatigue Headache Nausea and loss of appetite Dizziness Restlessness Excessive sweating	1	1	0	0	1	1	0	0
Karnali	Surkhet	33	Male	Married	Chhetri	Hindu	Bachelor and above	Service		20000	Rural	31	Yes	Yes	Yes											Yes	Internet Social media	0	0	1	1	0	0	0		No			Fairly well informed	Little closely	Headache Vomiting Dizziness Irritability Dehydration Restlessness Excessive sweating	0	1	0	1	0	1	1	1
Karnali	Surkhet	53	Female	Married	Dalit	Hindu	Lower basic education (1-5)	Rikshaw driver		15000	Urban	29	Yes	Yes	No											No										No			Not informed at all	Not at all	Headache Dehydration Restlessness	0	1	0	0	0	0	0	1
karnali	Surkhet	32	Male	Married	Janajati	Hindu	Upper basic education (6-8)	Service		37000	Urban	30	Yes	No	No											No										No			Fairly well informed	Not at all	Headache Dizziness Dehydration	0	1	0	0	0	1	0	1
karnali	Surkhet	30	Female	Married	Dalit	Hindu	Lower basic education (1-5)	Street vendor		25000	Urban	31	Yes	No	No											Yes	Internet Social media	0	0	1	1	0	0	0		No			Not very well informed	Little closely	Headache Diarrhea Dizziness Dehydration	0	1	1	0	0	1	0	1
Karnali	Surkhet	31	Female	Married	Dalit	Hindu	Lower basic education (1-5)	Business	fruits seller	15000	Urban	29	No	No	No											No										No			Not informed at all	Not at all	Headache Dehydration	0	1	0	0	0	0	0	1
Karnali	Surkhet	63	Male	Married	Dalit	Hindu	No formal education	Rikshaw driver		12000	Urban	33	Yes	No	No											No										No			Not informed at all	Not at all	Headache Dizziness Restlessness	0	1	0	0	0	1	0	0
karnali	Surkhet	35	Male	Married	Brahmin	Hindu	Lower basic education (1-5)	Skilled labor		15000	Rural	33	No	No	No											No										No			Not very well informed	Not at all	Headache Dehydration	0	1	0	0	0	0	0	1
karnali	Surkhet	40	Male	Married	Brahmin	Hindu	No formal education	Street vendor		18000	Urban	33	No	No	No											No										No			Not informed at all	Not at all	Headache Dizziness Dehydration	0	1	0	0	0	1	0	1
Karnali	Surkhet	55	Male	Married	Chhetri	Hindu	Upper basic education (6-8)	Agriculture		15000	Rural	32	No	No	No											No										No			Not informed at all	Not at all	Headache Dehydration	0	1	0	0	0	0	0	1
karnali	Surkhet	32	Male	Married	Chhetri	Hindu	Secondary education (9-12)	Skilled labour	construction	22000	Urban	31	Yes	No	No											Yes	Television Radio Internet Social media Friend/family/relatives	1	1	1	1	1	0	0		No			Not informed at all	Little closely	Headache Irritability Dehydration Sleeplessness	0	1	0	0	0	0	1	1
karnali	Surkhet	46	Female	Married	Rai/Limbu/Gurung	Buddhist	No formal education	Agriculture		15000	Rural	31	No	No	No											No										No			Not informed at all	Not at all	Headache Irritability Dehydration	0	1	0	0	0	0	1	1
karnali	Surkhet	22	Female	Married	Chhetri	Hindu	Secondary education (9-12)	Street vendor		20000	Urban	30	Yes	No	No											No										No			Not very well informed	Little closely	Headache Dizziness Dehydration Sleeplessness Restlessness	0	1	0	0	0	1	0	1
Karnali	Surkhet	32	Female	Married	Janajati	Hindu	No formal education	Agriculture		20000	Rural	30	Yes	No	No											No										No			Not very well informed	Not at all	Headache Irritability Restlessness	0	1	0	0	0	0	1	0
karnali	Surkhet	42	Male	Married	Janajati	Christian	No formal education	Skilled labor		2500	Urban	33	Yes	No	No											No										No			Not very well informed	Somewhat closely	Fatigue Headache Dizziness Dehydration Sleeplessness	1	1	0	0	0	1	0	1
1	Morang	34	Male	Married	Janajati	Hindu	No formal education	Unskilled labor		17000	Rural	33	Yes	Yes	Yes											No										No			Not informed at all	Not at all	Fatigue Diarrhea Vomiting Nausea and loss of appetite	1	0	1	1	1	0	0	0
1	Morang	27	Male	Married	Rai/Limbu/Gurung	Hindu	Secondary education (9-12)	Business		30000	Urban		Yes	Yes	Yes											No										No			Not informed at all	Not at all	Fatigue Headache Nausea and loss of appetite	1	1	0	0	1	0	0	0
1	Morang	32	Female	Married	Chhetri	Hindu	Upper basic education (6-8)	Agriculture		22000	Urban		Yes	Yes	Yes											No										No			Not very well informed	Not at all	Fatigue Headache Sleeplessness	1	1	0	0	0	0	0	0
1	Morang	33	Female	Married	Chhetri	Hindu	Lower basic education (1-5)	Street vendor		30000	Urban		Yes	Yes	Yes											Yes	Radio Friend/family/relatives	0	1	0	0	1	0	0		No			Not very well informed	Little closely	Fatigue Headache Vomiting Nausea and loss of appetite Muscle ache	1	1	0	1	1	0	0	0
1	Morang	40	Male	Married	Rai/Limbu/Gurung	Hindu	Upper basic education (6-8)	Service		35000	Urban		Yes	Yes	Yes											Yes	Radio Friend/family/relatives	0	1	0	0	1	0	0		No			Not very well informed	Little closely	Fatigue Headache Dizziness	1	1	0	0	0	1	0	0
1	Morang	32	Male	Married	Chhetri	Hindu	Lower basic education (1-5)	Rikshaw driver		25000	Rural		Yes	Yes	Yes											No										No			Not informed at all	Little closely	Fatigue Headache Nausea and loss of appetite Dehydration Excessive sweating	1	1	0	0	1	0	0	1
1	Morang	42	Female	Married	Chhetri	Hindu	No formal education	Business		45000	Urban		Yes	Yes	No											No										No			Not informed at all	Not at all	Fatigue Headache Excessive sweating	1	1	0	0	0	0	0	0
sudurpaschim	Kailali	42	Male	Married	Tharu	Hindu	Secondary education (9-12)	Rikshaw driver		28000	Urban	38	Yes	Yes	Yes											Yes	Friend/family/relatives	0	0	0	0	1	0	0		No			Not very well informed	Not at all	Fatigue Headache Vomiting Dizziness Irritability Dehydration Restlessness	1	1	0	1	0	1	1	1
Sudurpaschim	Kailali	32	Male	Married	Chhetri	Hindu	Upper basic education (6-8)	Street vendor		30000	Urban	38	Yes	Yes	Yes											No										No			Not informed at all	Not at all	Excessive sweating Restlessness Dehydration Nausea and loss of appetite Headache	0	1	0	0	1	0	0	1
Lumbini	Rupandehi	58	Male	Married	Chhetri	Hindu	Lower basic education (1-5)	Street vendor		15000	Urban	38	Yes	Yes	Yes											No										No			Not informed at all	Not at all	Excessive sweating Fatigue Headache	1	1	0	0	0	0	0	0
Lumbini	Chitwan	52	Female	Married	Chhetri	Hindu	Upper basic education (6-8)	Agriculture		25000	Rural	37	Yes	Yes	Yes											No										No			Not informed at all	Not at all	Headache Fatigue Vomiting Excessive sweating	1	1	0	1	0	0	0	0
Province 1	Morang	48	Male	Married	Rai/Limbu/Gurung	Buddhist	Upper basic education (6-8)	Skilled labor		30000	Urban		Yes	Yes	No											No										No			Not informed at all	Not at all	Headache Muscle ache	0	1	0	0	0	0	0	0
Province 1	Morang	28	Female	Married	Brahmin	Hindu	Secondary education (9-12)	Agriculture		15000	Rural		Yes	Yes	Yes	Rashes Headcahe	1	1	0	0	0	0	0	0		Yes	Friend/family/relatives	0	0	0	0	1	0	0		No			Not very well informed	Little closely	Headache Muscle ache Rashes	0	1	0	0	0	0	0	0
Province 1	Morang	22	Female	Unmarried	Brahmin	Hindu	Bachelor and above	Service		22000	Urban		Yes	Yes	Yes	Rashes Headcahe Bodyache others	1	1	1	0	0	0	0	1	Dizziness, exhaustion	Yes	Radio Friend/family/relatives	0	1	0	0	1	0	0		No			Not very well informed	Little closely	Fatigue Headache Nausea and loss of appetite Dizziness Muscle ache Rashes	1	1	0	0	1	1	0	0
Province 1	Morang	26	Male	Married	Newar	Hindu	Secondary education (9-12)	Business		32000	Urban		Yes	Yes	Yes	Rashes Headcahe	1	1	0	0	0	0	0	0		Yes	Radio	0	1	0	0	0	0	0		No			Not very well informed	Little closely	Headache Dizziness Muscle ache Rashes	0	1	0	0	0	1	0	0
Province 1	Morang	42	Male	Married	Rai/Limbu/Gurung	Buddhist	Upper basic education (6-8)	Skilled labor		30000	Rural		Yes	Yes	Yes	Headcahe Bodyache Fever	0	1	1	1	0	0	0	0		Yes	Radio Friend/family/relatives	0	1	0	0	1	0	0		No			Not very well informed	Not at all	Headache Muscle ache Rashes	0	1	0	0	0	0	0	0
Province 1	Morang	56	Male	Married	Janajati	Buddhist	Lower basic education (1-5)	Unskilled labor		20000	Rural		Yes	No	No											Yes	Radio Friend/family/relatives	0	1	0	0	1	0	0		No			Not informed at all	Not at all	Nausea and loss of appetite Dizziness	0	0	0	0	1	1	0	0
Province 1	Morang	58	Female	Married	Rai/Limbu/Gurung	Hindu	No formal education	Agriculture		35000	Rural		Yes	Yes	Yes	Headcahe Bodyache Fever Cough	0	1	1	1	0	1	0	0		Yes	Radio Friend/family/relatives	0	1	0	0	1	0	0		No			Not very well informed	Little closely	Headache Nausea and loss of appetite Dizziness Rashes	0	1	0	0	1	1	0	0
Sudurpaschim	Kailali	53	Female	Married	Tharu	Hindu	Lower basic education (1-5)	Agriculture		20000	Rural		Yes	Yes	Yes											No										No			Not informed at all	Not at all	Headache Excessive sweating Fatigue	1	1	0	0	0	0	0	0
sudurpaschim	Kailali	47	Male	Married	Tharu	Hindu	No formal education	Street vendor		15000	Urban		Yes	Yes	Yes											No										No			Not informed at all	Little closely	Fatigue Headache Excessive sweating Sleeplessness	1	1	0	0	0	0	0	0
Sudurpaschim	Kailali	56	Male	Married	Dalit	Buddhist	No formal education	Rikshaw driver		15000	Urban		Yes	Yes	Yes											No										No			Not informed at all	Little closely	Fatigue Headache Vomiting Excessive sweating	1	1	0	1	0	0	0	0
Sudurpaschim	Kailali	48	Female	Married	Tharu	Hindu	Lower basic education (1-5)	Agriculture		10000	Rural		Yes	Yes	Yes											No										No			Not informed at all	Not at all	Fatigue Headache Vomiting Nausea and loss of appetite Excessive sweating	1	1	0	1	1	0	0	0
Sudurpaschim	Kailali	34	Female	Married	Chhetri	Hindu	Upper basic education (6-8)	Skilled labor		18000	Urban		Yes	Yes	Yes											Yes	Radio	0	1	0	0	0	0	0		Yes	local organization	local radio	Not very well informed	Little closely	Fatigue Headache Vomiting Irritability Dehydration Excessive sweating	1	1	0	1	0	0	1	1
Sudurpaschim	Kailali	32	Male	Unmarried	Chhetri	Hindu	Upper basic education (6-8)	Rikshaw driver		25000	Urban		Yes	Yes	Yes											Yes	Radio	0	1	0	0	0	0	0		Yes	local organization	local radio	Not very well informed	Somewhat closely	Fatigue Headache Vomiting Irritability Dehydration Excessive sweating	1	1	0	1	0	0	1	1
Sudurpaschim	Kailali	34	Male	Married	Brahmin	Hindu	Upper basic education (6-8)	Rikshaw driver		20000	Urban		Yes	Yes	Yes											Yes	Radio	0	1	0	0	0	0	0		Yes	local organization	local radio	Not very well informed	Somewhat closely	Fatigue Nausea and loss of appetite Sleeplessness Excessive sweating Dizziness	1	0	0	0	1	1	0	0
Sudurpaschim	Kailali	45	Female	Married	Rai/Limbu/Gurung	Buddhist	No formal education	Agriculture		10000	Rural		Yes	Yes	Yes											No										No			Not informed at all	Not at all	Headache Fatigue Vomiting	1	1	0	1	0	0	0	0
Sudurpaschim	Kailali	28	Male	Unmarried	Tharu	Hindu	Lower basic education (1-5)	Unskilled labor		15000	Rural		Yes	Yes	Yes											No										No			Not informed at all	Not at all	Headache Restlessness	0	1	0	0	0	0	0	0
Sudurpaschim	Kailali	47	Male	Married	Tharu	Hindu	No formal education	Street vendor		15000	Urban		Yes	Yes	Yes											No										No			Not informed at all	Not at all	Fatigue Headache Restlessness Sleeplessness Excessive sweating	1	1	0	0	0	0	0	0
Sudurpaschim	Kailali	46	Female	Married	Dalit	Buddhist	No formal education	Agriculture		8000	Rural		Yes	Yes	Yes											No										No			Not informed at all	Not at all	Headache Excessive sweating Dehydration Vomiting	0	1	0	1	0	0	0	1
Sudurpaschim	Kailali	37	Female	Married	Dalit	Buddhist	Upper basic education (6-8)	Skilled labor		15000	Rural		Yes	Yes	Yes											No										No			Not informed at all	Not at all	Headache Restlessness Dizziness	0	1	0	0	0	1	0	0
Province 1	Morang	43	Male	Married	Chhetri	Hindu	Lower basic education (1-5)	Street vendor		40000	Urban		Yes	Yes	Yes	Headcahe others	0	1	0	0	0	0	0	1	exhaustion	No										No			Not informed at all	Not at all	Fatigue Headache Dizziness	1	1	0	0	0	1	0	0
Province 1	Morang	40	Female	Married	Newar	Hindu	Upper basic education (6-8)	Street vendor		30000	Rural		Yes	Yes	Yes	Rashes Headcahe Cough	1	1	0	0	0	1	0	0		No										No			Not informed at all	Not at all	Headache Dizziness Muscle ache Rashes	0	1	0	0	0	1	0	0
Province 1	Morang	28	Female	Married	Brahmin	Hindu	Upper basic education (6-8)	Service		27000	Urban		Yes	Yes	Yes	Rashes Fever	1	0	0	1	0	0	0	0		No										No			Not informed at all	Not at all	Fatigue Headache Dizziness Rashes	1	1	0	0	0	1	0	0
Province 1	Morang	47	Male	Married	Brahmin	Buddhist	Lower basic education (1-5)	Business		40000	Urban		Yes	Yes	Yes	Rashes Headcahe Bodyache Fever Cough	1	1	1	1	0	1	0	0		Yes	Radio Friend/family/relatives	0	1	0	0	1	0	0		No			Not informed at all	Not at all	Headache Dizziness Excessive sweating Rashes	0	1	0	0	0	1	0	0
Province 1	Morang	32	Female	Married	Janajati	Buddhist	No formal education	Unskilled labor		25000	Urban		Yes	Yes	Yes	Headcahe Bodyache	0	1	1	0	0	0	0	0		No										No			Not informed at all	Not at all	Headache Muscle ache Rashes	0	1	0	0	0	0	0	0
Province 1	Morang	21	Male	Unmarried	Rai/Limbu/Gurung	Hindu	No formal education	Unskilled labor		18000	Urban		Yes	No	No											No										No			Not informed at all	Not at all	Headache Dizziness	0	1	0	0	0	1	0	0
Province 1	Morang	25	Female	Married	Janajati	Christian	Lower basic education (1-5)	Unskilled labor		22000	Urban		Yes	Yes	Yes	Rashes Headcahe	1	1	0	0	0	0	0	0		No										No			Not informed at all	Not at all	Headache Dizziness Muscle ache	0	1	0	0	0	1	0	0
Province 1	Morang	32	Male	Married	Chhetri	Hindu	No formal education	Unskilled labor		18000	Rural		Yes	Yes	Yes	Rashes Headcahe Cough	1	1	0	0	0	1	0	0		No										No			Not informed at all	Not at all	Headache Rashes	0	1	0	0	0	0	0	0
Province 1	Morang	54	Male	Married	Chhetri	Hindu	No formal education	Unskilled labor		10000	Rural		Yes	Yes	Yes	Headcahe	0	1	0	0	0	0	0	0		No										No			Not informed at all	Not at all	Headache Muscle ache Rashes	0	1	0	0	0	0	0	0
Province 1	Morang	53	Male	Married	Rai/Limbu/Gurung	Hindu	Lower basic education (1-5)	Unskilled labor		20000	Urban		Yes	Yes	Yes	Headcahe Bodyache others	0	1	1	0	0	0	0	1	sleeplessness	No										No			Not informed at all	Not at all	Headache Dizziness Sleeplessness	0	1	0	0	0	1	0	0
Province 1	Morang	41	Male	Married	Rai/Limbu/Gurung	Hindu	No formal education	Unskilled labor		20000	Rural		Yes	Yes	Yes	Rashes Bodyache	1	0	1	0	0	0	0	0		No										No			Not informed at all	Not at all	Headache Rashes	0	1	0	0	0	0	0	0
Province 1	Morang	33	Female	Married	Brahmin	Hindu	No formal education	Agriculture		10000	Rural		Yes	Yes	Yes	Rashes Headcahe Fever	1	1	0	1	0	0	0	0		Yes	Friend/family/relatives	0	0	0	0	1	0	0		No			Not informed at all	Little closely	Headache Rashes	0	1	0	0	0	0	0	0
Province 1	Morang	58	Female	Married	Chhetri	Hindu	No formal education	Agriculture		15000	Rural		Yes	No	Yes	Headcahe	0	1	0	0	0	0	0	0		Yes	Radio Friend/family/relatives	0	1	0	0	1	0	0		No			Not very well informed	Not at all	Fatigue Headache Dizziness	1	1	0	0	0	1	0	0
Sudurpaschim	Kailali	25	Male	Unmarried	Tharu	Hindu	Lower basic education (1-5)	Unskilled labor		12000	Rural		Yes	Yes	Yes	Rashes Headcahe	1	1	0	0	0	0	0	0		No										No			Not informed at all	Little closely	Headache Fatigue Restlessness Dehydration	1	1	0	0	0	0	0	1
Sudurpaschim	Kailali	51	Male	Married	Tharu	Hindu	Lower basic education (1-5)	Unskilled labor		20000	Rural		Yes	Yes	Yes	Rashes Headcahe	1	1	0	0	0	0	0	0		Yes	Campaigns/programs	0	0	0	0	0	1	0		Yes	local organisations	Campaigns	Not very well informed	Little closely	Fatigue Headache Vomiting Rashes	1	1	0	1	0	0	0	0
Sudurpaschim	Kailali	37	Female	Married	Tharu	Hindu	Lower basic education (1-5)	Agriculture		15000	Rural		Yes	Yes	Yes	Rashes Headcahe others	1	1	0	0	0	0	0	1	Vomiting	No										No			Not informed at all	Not at all	Fatigue Headache Nausea and loss of appetite Sleeplessness	1	1	0	0	1	0	0	0
Province 1	Morang	56	Female	Married	Chhetri	Hindu	No formal education	Business		30000	Urban		Yes	Yes	Yes	Rashes	1	0	0	0	0	0	0	0		No										No			Not informed at all	Not at all	Headache Rashes	0	1	0	0	0	0	0	0
Province 1	Morang	48	Female	Married	Brahmin	Hindu	Lower basic education (1-5)	Agriculture		12000	Rural		Yes	Yes	Yes	Headcahe Fever	0	1	0	1	0	0	0	0		Yes	Radio Friend/family/relatives	0	1	0	0	1	0	0		No			Not very well informed	Not at all	Headache Dizziness Rashes	0	1	0	0	0	1	0	0
Province 1	Morang	54	Female	Married	Dalit	Christian	No formal education	Street vendor		15000	Rural		Yes	Yes	Yes	Headcahe Bodyache Fever	0	1	1	1	0	0	0	0		No										No			Not informed at all	Not at all	Headache Muscle ache Rashes	0	1	0	0	0	0	0	0
Province 1	Morang	34	Female	Married	Janajati	Christian	No formal education	Unskilled labor		15000	Rural		Yes	Yes	Yes	Headcahe Bodyache Fever	0	1	1	1	0	0	0	0		No										No			Not informed at all	Not at all	Fatigue Headache Rashes	1	1	0	0	0	0	0	0
Province 1	Morang	35	Female	Married	Janajati	Christian	No formal education	Unskilled labor		15000	Rural		Yes	Yes	Yes	Rashes	1	0	0	0	0	0	0	0		No										No			Not informed at all	Not at all	Headache Dizziness Rashes	0	1	0	0	0	1	0	0
Province 1	Morang	30	Female	Married	Janajati	Hindu	No formal education	Unskilled labor		15000	Rural		Yes	No	No											No										No			Not informed at all	Not at all	Dizziness Rashes	0	0	0	0	0	1	0	0
Province 1	Morang	55	Male	Married	Brahmin	Hindu	Secondary education (9-12)	Agriculture		30000	Rural		Yes	Yes	Yes	Rashes Headcahe Bodyache Cough	1	1	1	0	0	1	0	0		Yes	Friend/family/relatives	0	0	0	0	1	0	0		No			Not very well informed	Little closely	Fatigue Headache Diarrhea Vomiting Nausea and loss of appetite Dizziness Muscle ache Rashes	1	1	1	1	1	1	0	0
Province 1	Morang	31	Female	Married	Chhetri	Hindu	Secondary education (9-12)	Service		22000	Rural		Yes	Yes	Yes	Rashes Headcahe	1	1	0	0	0	0	0	0		No										No			Not informed at all	Not at all	Fatigue Headache Nausea and loss of appetite Dizziness Rashes	1	1	0	0	1	1	0	0
Lumbini	Nawalparasi	24	Male	Unmarried	Brahmin	Hindu	Secondary education (9-12)	Skilled labor		18000	Urban	33	Yes	Yes	Yes	Headcahe Fever others	0	1	0	1	0	0	0	1	dizziness	Yes	Social media	0	0	0	1	0	0	0		No			Fairly well informed	Somewhat closely	Nausea and loss of appetite Dizziness Dehydration Sleeplessness Excessive sweating	0	0	0	0	1	1	0	1
Lumbini	Rupandehi	22	Male	Unmarried	Brahmin	Hindu	Secondary education (9-12)	Service		25000	Urban	34	Yes	Yes	Yes	Headcahe Bodyache loss of appetite	0	1	1	0	0	0	1	0		Yes	Social media	0	0	0	1	0	0	0		No			Fairly well informed	Little closely	Headache Nausea and loss of appetite Dizziness Rashes	0	1	0	0	1	1	0	0
Gandaki	Chitwan	44	Male	Married	Chhetri	Hindu	Secondary education (9-12)	Service		28000	Urban	34	Yes	Yes	Yes	Rashes Headcahe	1	1	0	0	0	0	0	0		Yes	Radio Friend/family/relatives	0	1	0	0	1	0	0		No			Not very well informed	Little closely	Fatigue Headache Dizziness	1	1	0	0	0	1	0	0
Lumbini	Nawalparasi	25	Male	Unmarried	Brahmin	Hindu	Bachelor and above	Business		23000	Rural	31	Yes	Yes	Yes	Rashes Fever loss of appetite	1	0	0	1	0	0	1	0		Yes	Television Internet Social media	1	0	1	1	0	0	0		No			Fairly well informed	Somewhat closely	Headache Diarrhea Nausea and loss of appetite Dizziness Dehydration	0	1	1	0	1	1	0	1
Lumbini	Rupandehi	34	Female	Married	Brahmin	Hindu	Secondary education (9-12)	Skilled labor		40000	Urban	32	Yes	Yes	Yes	Rashes Headcahe Cough	1	1	0	0	0	1	0	0		Yes	Internet Social media	0	0	1	1	0	0	0		No			Not very well informed	Little closely	Headache Dehydration Sleeplessness	0	1	0	0	0	0	0	1
Lumbini	Nawalparasi	27	Male	Married	Brahmin	Hindu	Bachelor and above	Business		28000	Urban	30	Yes	Yes	Yes	Fever	0	0	0	1	0	0	0	0		Yes	Social media	0	0	0	1	0	0	0		No			Fairly well informed	Little closely	Headache Dehydration Excessive sweating	0	1	0	0	0	0	0	1
Gandaki	Chitwan	28	Female	Married	Brahmin	Hindu	Upper basic education (6-8)	Agriculture		15000	Rural		Yes	Yes	Yes	Rashes Headcahe Bodyache Fever	1	1	1	1	0	0	0	0		Yes	Television Radio Friend/family/relatives	1	1	0	0	1	0	0		No			Fairly well informed	Little closely	Fatigue Headache Nausea and loss of appetite Dehydration Sleeplessness Rashes	1	1	0	0	1	0	0	1
Lumbini	Rupandehi	45	Male	Married	Brahmin	Hindu	Secondary education (9-12)	Skilled labor		60000	Urban	30	Yes	Yes	Yes	Headcahe Bodyache Cough	0	1	1	0	0	1	0	0		Yes	Television Social media	1	0	0	1	0	0	0		No			Not very well informed	Little closely	Fatigue Diarrhea Vomiting Dizziness Dehydration	1	0	1	1	0	1	0	1
Lumbini	Nawalparasi	28	Male	Married	Brahmin	Hindu	Secondary education (9-12)	Agriculture		23000	Rural	27	Yes	Yes	Yes	Rashes loss of appetite	1	0	0	0	0	0	1	0		Yes	Radio	0	1	0	0	0	0	0		No			Fairly well informed	Little closely	Diarrhea Sleeplessness	0	0	1	0	0	0	0	0
Lumbini	Rupandehi	50	Male	Married	Brahmin	Hindu	Secondary education (9-12)	Skilled labor		55000	Urban	35	Yes	Yes	Yes	Rashes Bodyache Fever Common cold	1	0	1	1	1	0	0	0		Yes	Television Social media	1	0	0	1	0	0	0		No			Not very well informed	Very closely	Fatigue Diarrhea Vomiting Rashes	1	0	1	1	0	0	0	0
Gandaki	Chitwan	31	Female	Married	Chhetri	Christian	Secondary education (9-12)	Street vendor		25000	Urban		Yes	Yes	Yes	Rashes	1	0	0	0	0	0	0	0		No										No			Not very well informed	Little closely	Fatigue Rashes	1	0	0	0	0	0	0	0
Lumbini	Rupandehi	34	Female	Married	Brahmin	Hindu	Bachelor and above	Skilled labor		35000	Urban	32	Yes	Yes	Yes	Rashes Bodyache Common cold	1	0	1	0	1	0	0	0		Yes	Television Social media Friend/family/relatives	1	0	0	1	1	0	0		No			Not very well informed	Not at all	Fatigue Vomiting Irritability Dehydration	1	0	0	1	0	0	1	1
Lumbini	Nawalparasi	27	Male	Unmarried	Newar	Hindu	No formal education	Service		19000	Rural	27	Yes	Yes	Yes	Headcahe Cough loss of appetite	0	1	0	0	0	1	1	0		Yes	Radio	0	1	0	0	0	0	0		No			Not very well informed	Somewhat closely	Nausea and loss of appetite Excessive sweating	0	0	0	0	1	0	0	0
Gandaki	Chitwan	27	Female	Unmarried	Brahmin	Hindu	Bachelor and above	Service		30000	Urban		Yes	Yes	Yes	Rashes Headcahe Bodyache Fever	1	1	1	1	0	0	0	0		Yes	Internet Social media	0	0	1	1	0	0	0		No			Fairly well informed	Somewhat closely	Fatigue Nausea and loss of appetite Dizziness Excessive sweating Rashes	1	0	0	0	1	1	0	0
Lumbini	Rupandehi	43	Female	Married	Brahmin	Hindu	Secondary education (9-12)	Skilled labor		34000	Urban	30	Yes	Yes	Yes	Headcahe Common cold Cough loss of appetite	0	1	0	0	1	1	1	0		Yes	Television Radio Social media	1	1	0	1	0	0	0		No			Not very well informed	Very closely	Fatigue Dizziness Dehydration Excessive sweating Rashes	1	0	0	0	0	1	0	1
Lumbini	Nawalparasi	26	Female	Unmarried	Chhetri	Hindu	Bachelor and above	Business		24000	Urban	26	Yes	Yes	Yes	Headcahe loss of appetite	0	1	0	0	0	0	1	0		Yes	Social media	0	0	0	1	0	0	0		No			Fairly well informed	Little closely	Vomiting Restlessness	0	0	0	1	0	0	0	0
Lumbini	Rupandehi	33	Male	Married	Brahmin	Hindu	Bachelor and above	Skilled labor		45000	Urban	30	Yes	Yes	Yes	Rashes Fever Common cold loss of appetite	1	0	0	1	1	0	1	0		Yes	Social media	0	0	0	1	0	0	0		No			Very well informed	Not at all	Headache Diarrhea Dizziness Irritability Dehydration	0	1	1	0	0	1	1	1
Lumbini	Nawalparasi	26	Female	Married	Newar	Hindu	Secondary education (9-12)	Agriculture		24000	Urban	26	Yes	Yes	Yes	Bodyache loss of appetite	0	0	1	0	0	0	1	0		Yes	Friend/family/relatives	0	0	0	0	1	0	0		No			Fairly well informed	Very closely	Diarrhea Dehydration Difficulty in breathing	0	0	1	0	0	0	0	1
Gandaki	Chitwan	22	Male	Unmarried	Chhetri	Hindu	Secondary education (9-12)	Rikshaw driver		60000	Urban		Yes	Yes	Yes	Headcahe Bodyache	0	1	1	0	0	0	0	0		No										No			Not very well informed	Little closely	Fatigue Headache Nausea and loss of appetite Dizziness Muscle ache	1	1	0	0	1	1	0	0
Lumbini	Rupandehi	29	Female	Married	Newar	Hindu	Bachelor and above	Agriculture		20000	Urban	30	Yes	Yes	No											No										No			Not very well informed	Little closely	Headache Diarrhea Dehydration	0	1	1	0	0	0	0	1
Lumbini	Nawalparasi	34	Male	Married	Chhetri	Hindu	No formal education	Unskilled labor		19000	Urban	31	Yes	Yes	Yes	Headcahe	0	1	0	0	0	0	0	0		Yes	Radio	0	1	0	0	0	0	0		No			Fairly well informed	Little closely	Headache Rashes	0	1	0	0	0	0	0	0
Lumbini	Rupandehi	23	Male	Unmarried	Brahmin	Hindu	No formal education	Service		12000	Urban	29	Yes	Yes	Yes	Rashes Common cold loss of appetite	1	0	0	0	1	0	1	0		Yes	Television Social media	1	0	0	1	0	0	0		No			Not informed at all	Not at all	Diarrhea Vomiting Irritability Dehydration Sleeplessness	0	0	1	1	0	0	1	1
Lumbini	Nawalparasi	36	Female	Divorced	Rai/Limbu/Gurung	Hindu	Secondary education (9-12)	Skilled labor		38000	Urban	28	Yes	Yes	Yes	Bodyache	0	0	1	0	0	0	0	0		Yes	Internet	0	0	1	0	0	0	0		No			Fairly well informed	Somewhat closely	Headache Nausea and loss of appetite Dehydration	0	1	0	0	1	0	0	1
Lumbini	Rupandehi	28	Male	Unmarried	Brahmin	Hindu	Bachelor and above	Service		45000	Urban	31	Yes	Yes	Yes	Rashes Bodyache Common cold loss of appetite	1	0	1	0	1	0	1	0		Yes	Television Social media	1	0	0	1	0	0	0		No			Not very well informed	Little closely	Diarrhea Nausea and loss of appetite Excessive sweating	0	0	1	0	1	0	0	0
Lumbini	Rupandehi	30	Male	Married	Brahmin	Hindu	Bachelor and above	Agriculture		54900	Urban	29	Yes	Yes	Yes	Rashes Common cold loss of appetite	1	0	0	0	1	0	1	0		Yes	Television Social media Friend/family/relatives	1	0	0	1	1	0	0		No			Not informed at all	Not at all	Fatigue Irritability Dehydration	1	0	0	0	0	0	1	1
Lumbini	Nawalparasi	47	Female	Married	Newar	Hindu	Secondary education (9-12)	Service		23500	Urban	31	Yes	Yes	Yes	Rashes Headcahe Common cold	1	1	0	0	1	0	0	0		Yes	Internet	0	0	1	0	0	0	0		No			Not very well informed	Somewhat closely	Headache Nausea and loss of appetite Restlessness	0	1	0	0	1	0	0	0
Lumbini	Rupandehi	30	Female	Married	Brahmin	Hindu	Bachelor and above	Unskilled labor		60000	Urban	30	Yes	Yes	Yes	Rashes Common cold loss of appetite	1	0	0	0	1	0	1	0		Yes	Television Social media	1	0	0	1	0	0	0		No			Not informed at all	Somewhat closely	Fatigue Nausea and loss of appetite Irritability Dehydration Excessive sweating	1	0	0	0	1	0	1	1
Lumbini	Rupandehi	30	Female	Married	Chhetri	Hindu	Bachelor and above	Unskilled labor		34000	Urban	30	Yes	Yes	No											No										No			Not very well informed	Little closely	Diarrhea Dehydration Difficulty in breathing	0	0	1	0	0	0	0	1
Lumbini	Nawalparasi	28	Male	Unmarried	Brahmin	Hindu	Secondary education (9-12)	Skilled labor		25000	Urban	27	Yes	Yes	Yes	Headcahe	0	1	0	0	0	0	0	0		Yes	Television	1	0	0	0	0	0	0		No			Not very well informed	Little closely	Headache Dehydration	0	1	0	0	0	0	0	1
Lumbini	Rupandehi	45	Female	Married	Brahmin	Hindu	Bachelor and above	Service		56000	Urban	39	Yes	Yes	No											No										No			Not very well informed	Somewhat closely	Diarrhea Vomiting Dehydration Excessive sweating Rashes	0	0	1	1	0	0	0	1
Lumbini	Rupandehi	56	Male	Married	Brahmin	Hindu	Bachelor and above	Unskilled labor		56000	Urban	34	Yes	No	No											No										No			Not informed at all	Not at all	Fatigue Vomiting Irritability Excessive sweating	1	0	0	1	0	0	1	0
Lumbini	Nawalparasi	38	Female	Married	Chhetri	Hindu	Secondary education (9-12)	Skilled labor		25000	Urban	28	Yes	Yes	Yes	Rashes	1	0	0	0	0	0	0	0		Yes	Television Social media	1	0	0	1	0	0	0		No			Fairly well informed	Very closely	Diarrhea Irritability Excessive sweating	0	0	1	0	0	0	1	0
Lumbini	Rupandehi	34	Male	Married	Brahmin	Hindu	No formal education	Business		47000	Urban	40	Yes	No	No											No										No			Not informed at all	Not at all	Dizziness Dehydration Restlessness	0	0	0	0	0	1	0	1
Lumbini	Nawalparasi	35	Female	Married	Chhetri	Hindu	Bachelor and above	Service		46000	Urban	29	Yes	Yes	Yes	Bodyache	0	0	1	0	0	0	0	0		Yes	Radio	0	1	0	0	0	0	0		No			Fairly well informed	Little closely	Diarrhea Vomiting Dizziness Dehydration Difficulty in breathing	0	0	1	1	0	1	0	1
Lumbini	Rupandehi	35	Male	Married	Brahmin	Hindu	No formal education	Unskilled labor		12000	Urban	40	No	No	No											No										No			Not informed at all	Not at all	Fatigue Diarrhea Nausea and loss of appetite Dehydration Difficulty in breathing Rashes	1	0	1	0	1	0	0	1
Lumbini	Rupandehi	30	Male	Married	Chhetri	Hindu	Bachelor and above	Agriculture		67000	Urban	30	Yes	Yes	No											No										No			Not informed at all	Not at all	Fatigue Diarrhea Dizziness Dehydration Difficulty in breathing Others	1	0	1	0	0	1	0	1
Lumbini	Nawalparasi	42	Male	Married	Brahmin	Hindu	Bachelor and above	Unskilled labor		56000	Urban	30	Yes	No	No											No										No			Not informed at all	Not at all	Diarrhea Dehydration Excessive sweating Muscle ache	0	0	1	0	0	0	0	1
Lumbini	Nawalparasi	46	Female	Married	Newar	Hindu	Bachelor and above	Unskilled labor		39000	Rural	27	Yes	Yes	Yes	Fever	0	0	0	1	0	0	0	0		Yes	Radio	0	1	0	0	0	0	0		No			Fairly well informed	Little closely	Vomiting Difficulty in breathing	0	0	0	1	0	0	0	0
Lumbini	Rupandehi	45	Female	Married	Brahmin	Hindu	Bachelor and above	Skilled labor		22000	Urban	29	Yes	No	No											No										No			Not very well informed	Not at all	Headache Diarrhea Nausea and loss of appetite Restlessness Excessive sweating	0	1	1	0	1	0	0	0
Lumbini	Nawalparasi	31	Male	Married	Newar	Hindu	Secondary education (9-12)	Service		24000	Urban	27	Yes	Yes	Yes	Rashes Common cold	1	0	0	0	1	0	0	0		Yes	Friend/family/relatives	0	0	0	0	1	0	0		No			Fairly well informed	Somewhat closely	Vomiting Nausea and loss of appetite Restlessness Excessive sweating	0	0	0	1	1	0	0	0
Lumbini	Rupandehi	57	Male	Married	Brahmin	Hindu	Bachelor and above	Street vendor		56000	Rural	30	Yes	No	No											No										No			Not informed at all	Not at all	Diarrhea Dizziness Dehydration Difficulty in breathing Muscle ache	0	0	1	0	0	1	0	1
Lumbini	Rupandehi	39	Female	Married	Brahmin	Hindu	Lower basic education (1-5)	Unskilled labor		45000	Urban	36	Yes	Yes	No											No										No			Not informed at all	Not at all	Headache Nausea and loss of appetite Irritability Difficulty in breathing Muscle ache	0	1	0	0	1	0	1	0
Lumbini	Nawalparasi	28	Male	Unmarried	Chhetri	Hindu	Bachelor and above	Agriculture		24000	Urban	34	Yes	Yes	Yes	Fever	0	0	0	1	0	0	0	0		Yes	Internet	0	0	1	0	0	0	0		No			Fairly well informed	Somewhat closely	Vomiting Dehydration Difficulty in breathing	0	0	0	1	0	0	0	1
Lumbini	Rupandehi	36	Male	Married	Brahmin	Hindu	Bachelor and above	Skilled labor		60000	Rural	35	Yes	No	No											No										No			Not informed at all	Not at all	Fatigue Vomiting Dizziness Dehydration Difficulty in breathing Rashes	1	0	0	1	0	1	0	1
Lumbini	Rupandehi	45	Female	Married	Brahmin	Hindu	Bachelor and above	Street vendor		50000	Urban	34	Yes	No	No											No										No			Not informed at all	Not at all	Fatigue Headache Nausea and loss of appetite Dehydration Difficulty in breathing Muscle ache Rashes	1	1	0	0	1	0	0	1
Lumbini	Rupandehi	36	Male	Divorced	Newar	Hindu	Secondary education (9-12)	Service		47000	Urban	29	Yes	Yes	Yes	Headcahe	0	1	0	0	0	0	0	0		Yes	Television	1	0	0	0	0	0	0		No			Fairly well informed	Somewhat closely	Headache Vomiting Difficulty in breathing	0	1	0	1	0	0	0	0
Lumbini	Rupandehi	56	Male	Married	Brahmin	Hindu	Bachelor and above	Agriculture		45000	Urban	34	Yes	Yes	No											No										No			Not informed at all	Not at all	Diarrhea Dizziness Irritability Sleeplessness Difficulty in breathing Others	0	0	1	0	0	1	1	0
Lumbini	Rupandehi	38	Male	Married	Chhetri	Buddhist	Lower basic education (1-5)	Unskilled labor		47000	Urban	28	Yes	Yes	Yes	Headcahe loss of appetite	0	1	0	0	0	0	1	0		Yes	Radio	0	1	0	0	0	0	0		No			Fairly well informed	Somewhat closely	Dizziness Sleeplessness	0	0	0	0	0	1	0	0
Lumbini	Nawalparasi	37	Male	Married	Brahmin	Hindu	Bachelor and above	Skilled labor		37000	Urban	28	Yes	Yes	Yes	Headcahe	0	1	0	0	0	0	0	0		Yes	Television	1	0	0	0	0	0	0		No			Fairly well informed	Somewhat closely	Nausea and loss of appetite Excessive sweating	0	0	0	0	1	0	0	0
Sudurpaschim	Kailali	41	Male	Married	Brahmin	Hindu	Upper basic education (6-8)	Rikshaw driver		18000	Rural		Yes	Yes	Yes	Rashes Headcahe	1	1	0	0	0	0	0	0		No										No			Not informed at all	Little closely	Fatigue Headache Vomiting Restlessness Rashes	1	1	0	1	0	0	0	0
Bagmati	Makwanpur	25	Male	Married	Rai/Limbu/Gurung	Buddhist	Lower basic education (1-5)	Unskilled labor		16000	Rural		Yes	Yes	Yes	Rashes Headcahe Fever	1	1	0	1	0	0	0	0		No										No			Not informed at all	Not at all	Fatigue Headache Dehydration Excessive sweating Rashes	1	1	0	0	0	0	0	1
Bagmati	Makwanpur	28	Female	Married	Chhetri	Hindu	Secondary education (9-12)	Skilled labor		15000	Urban		Yes	Yes	Yes	Rashes Fever Headcahe	1	1	0	1	0	0	0	0		Yes	Social media	0	0	0	1	0	0	0		No			Not very well informed	Little closely	Fatigue Headache Nausea and loss of appetite Rashes Excessive sweating	1	1	0	0	1	0	0	0
Bagmati	Makwanpur	24	Female	Unmarried	Chhetri	Hindu	No formal education	Service		12000	Rural		Yes	Yes	Yes	Rashes Headcahe	1	1	0	0	0	0	0	0		Yes	Social media	0	0	0	1	0	0	0		No			Not informed at all	Little closely	Headache Dizziness Dehydration	0	1	0	0	0	1	0	1
Bagmati	Makwanpur	27	Male	Married	Tharu	Hindu	Lower basic education (1-5)	Agriculture		12000	Rural		Yes	Yes	Yes	Rashes	1	0	0	0	0	0	0	0		No										No			Not informed at all	Not at all	Rashes Restlessness	0	0	0	0	0	0	0	0
Bagmati	Makwanpur	31	Male	Married	Tharu	Hindu	Lower basic education (1-5)	Agriculture		15000	Rural		Yes	Yes	Yes	Headcahe	0	1	0	0	0	0	0	0		No										No			Not very well informed	Little closely	Vomiting Irritability Rashes	0	0	0	1	0	0	1	0
Bagmati	Makwanpur	29	Male	Married	Chhetri	Hindu	Upper basic education (6-8)	Rikshaw driver		15000	Rural		Yes	Yes	Yes	Fever Rashes	1	0	0	1	0	0	0	0		No										No			Not informed at all	Little closely	Vomiting Diarrhea Dehydration Rashes	0	0	1	1	0	0	0	1
Bagmati	Makwanpur	41	Male	Married	Tharu	Hindu	No formal education	Street vendor		14000	Rural		Yes	Yes	Yes	Rashes	1	0	0	0	0	0	0	0		No										No			Not informed at all	Not at all	Fatigue Vomiting Rashes	1	0	0	1	0	0	0	0
Bagmati	Makwanpur	34	Female	Married	Janajati	Hindu	Upper basic education (6-8)	Skilled labor		20000	Urban		Yes	Yes	Yes	Rashes	1	0	0	0	0	0	0	0		No										No			Not informed at all	Not at all	Headache Vomiting Diarrhea Irritability Sleeplessness Rashes	0	1	1	1	0	0	1	0
Bagmati	Makwanpur	25	Female	Unmarried	Chhetri	Hindu	Secondary education (9-12)	Service		15000	Urban		Yes	Yes	Yes	Rashes Fever	1	0	0	1	0	0	0	0		Yes	Social media Internet	0	0	1	1	0	0	0		No			Not very well informed	Little closely	Vomiting Diarrhea Headache Rashes	0	1	1	1	0	0	0	0
Bagmati	Makwanpur	21	Female	Unmarried	Tharu	Hindu	Upper basic education (6-8)	Agriculture		10000	Rural		Yes	Yes	Yes	Rashes	1	0	0	0	0	0	0	0		No										No			Not informed at all	Not at all	Vomiting Dehydration Rashes	0	0	0	1	0	0	0	1
Bagmati	Makwanpur	38	Male	Married	Dalit	Buddhist	No formal education	Street vendor		18000	Urban		Yes	Yes	Yes	Rashes	1	0	0	0	0	0	0	0		Yes	Radio	0	1	0	0	0	0	0		No			Not very well informed	Little closely	Vomiting Nausea and loss of appetite Dehydration Restlessness	0	0	0	1	1	0	0	1
Bagmati	Makwanpur	45	Male	Married	Chhetri	Hindu	Secondary education (9-12)	Rikshaw driver		25000	Urban		Yes	Yes	Yes	Rashes	1	0	0	0	0	0	0	0		No										No			Not informed at all	Not at all	Sleeplessness Excessive sweating	0	0	0	0	0	0	0	0
Bagmati	Makwanpur	45	Male	Married	Tharu	Hindu	Lower basic education (1-5)	Rikshaw driver		25000	Urban		Yes	Yes	Yes	Rashes	1	0	0	0	0	0	0	0		No										No			Not informed at all	Not at all	Headache Irritability Rashes	0	1	0	0	0	0	1	0
Bagmati	Makwanpur	53	Male	Married	Rai/Limbu/Gurung	Buddhist	Lower basic education (1-5)	Skilled labor		15000	Urban		Yes	Yes	Yes	Bodyache Headcahe	0	1	1	0	0	0	0	0		No										No			Not informed at all	Not at all	Headache Vomiting	0	1	0	1	0	0	0	0
Bagmati	Makwanpur	42	Male	Married	Newar	Hindu	Lower basic education (1-5)	Street vendor		18000	Urban		Yes	Yes	Yes	Rashes	1	0	0	0	0	0	0	0		No										No			Not informed at all	Not at all	Headache Vomiting	0	1	0	1	0	0	0	0
Bagmati	Makwanpur	34	Female	Married	Dalit	Buddhist	Lower basic education (1-5)	Unskilled labor		12000	Rural		Yes	Yes	Yes	Rashes	1	0	0	0	0	0	0	0		No										No			Not informed at all	Little closely	Headache Dehydration Rashes	0	1	0	0	0	0	0	1
Bagmati	Makwanpur	49	Male	Married	Dalit	Hindu	No formal education	Agriculture		15000	Rural		Yes	Yes	Yes	Rashes	1	0	0	0	0	0	0	0		No										No			Not informed at all	Not at all	Rashes Vomiting Sleeplessness	0	0	0	1	0	0	0	0
Bagmati	Makwanpur	35	Male	Married	Janajati	Hindu	Lower basic education (1-5)	Rikshaw driver		22000	Urban		Yes	Yes	Yes	Fever	0	0	0	1	0	0	0	0		Yes	Radio	0	1	0	0	0	0	0		Yes	local organizations	local radio	Not very well informed	Little closely	Vomiting Excessive sweating Rashes Nausea and loss of appetite	0	0	0	1	1	0	0	0
Bagmati	Makwanpur	56	Female	Married	Tharu	Hindu	No formal education	Agriculture		10000	Rural		Yes	Yes	Yes	Headcahe	0	1	0	0	0	0	0	0		No										No			Not informed at all	Not at all	Excessive sweating Dehydration	0	0	0	0	0	0	0	1
Bagmati	Makwanpur	40	Female	Married	Rai/Limbu/Gurung	Buddhist	Upper basic education (6-8)	Skilled labor		14000	Urban		Yes	Yes	Yes	Rashes	1	0	0	0	0	0	0	0		No										No			Not informed at all	Not at all	Vomiting Dehydration	0	0	0	1	0	0	0	1
Bagmati	Makwanpur	37	Male	Married	Dalit	Hindu	Lower basic education (1-5)	Unskilled labor		17000	Rural		Yes	Yes	Yes	Headcahe	0	1	0	0	0	0	0	0		No										No			Not informed at all	Not at all	Headache Rashes	0	1	0	0	0	0	0	0
Bagmati	Makwanpur	24	Male	Unmarried	Dalit	Hindu	Lower basic education (1-5)	Unskilled labor		18000	Rural		Yes	Yes	Yes	Headcahe	0	1	0	0	0	0	0	0		No										No			Not informed at all	Not at all	Fatigue Vomiting Rashes	1	0	0	1	0	0	0	0
Bagmati	Makwanpur	48	Male	Married	Brahmin	Hindu	Lower basic education (1-5)	Rikshaw driver		18000	Urban		Yes	Yes	Yes	Rashes	1	0	0	0	0	0	0	0		No										No			Not informed at all	Not at all	Fatigue Vomiting Dehydration	1	0	0	1	0	0	0	1
Bagmati	Makwanpur	27	Male	Married	Dalit	Hindu	Lower basic education (1-5)	Unskilled labor		15000	Urban		Yes	Yes	Yes	Rashes	1	0	0	0	0	0	0	0		No										No			Not informed at all	Not at all	Headache Rashes	0	1	0	0	0	0	0	0
Bagmati	Makwanpur	38	Male	Married	Tharu	Hindu	Lower basic education (1-5)	Rikshaw driver		15000	Urban		Yes	Yes	Yes	Headcahe	0	1	0	0	0	0	0	0		No										No			Not informed at all	Little closely	Headache Dehydration	0	1	0	0	0	0	0	1
Bagmati	Makwanpur	26	Female	Unmarried	Tharu	Hindu	Upper basic education (6-8)	Service		15000	Rural		Yes	Yes	Yes	Headcahe	0	1	0	0	0	0	0	0		Yes	Campaigns/programs	0	0	0	0	0	1	0		No			Not very well informed	Little closely	Headache Sleeplessness	0	1	0	0	0	0	0	0
Bagmati	Makwanpur	43	Male	Married	Dalit	Buddhist	Lower basic education (1-5)	Street vendor		18000	Urban		Yes	Yes	Yes	Headcahe	0	1	0	0	0	0	0	0		No										No			Not informed at all	Not at all	Fatigue Vomiting Dehydration	1	0	0	1	0	0	0	1
Bagmati	Makwanpur	48	Male	Married	Brahmin	Hindu	Lower basic education (1-5)	Rikshaw driver		20000	Urban		Yes	Yes	Yes	Rashes	1	0	0	0	0	0	0	0		No										No			Not informed at all	Little closely	Fatigue Sleeplessness Excessive sweating	1	0	0	0	0	0	0	0
Bagmati	Makwanpur	31	Male	Married	Rai/Limbu/Gurung	Buddhist	Lower basic education (1-5)	Unskilled labor		18000	Rural		Yes	Yes	Yes	Headcahe	0	1	0	0	0	0	0	0		No										No			Not informed at all	Not at all	Vomiting Dehydration	0	0	0	1	0	0	0	1
Bagmati	Makwanpur	35	Female	Married	Chhetri	Hindu	Secondary education (9-12)	Service		25000	Urban		Yes	Yes	Yes	Rashes	1	0	0	0	0	0	0	0		Yes	Internet Radio	0	1	1	0	0	0	0		Yes	local community	TV	Not very well informed	Little closely	Headache Vomiting Sleeplessness Rashes	0	1	0	1	0	0	0	0
Bagmati	Makwanpur	36	Male	Married	Janajati	Hindu	Upper basic education (6-8)	Business		25000	Urban		Yes	Yes	Yes	Rashes	1	0	0	0	0	0	0	0		No										No			Not informed at all	Not at all	Vomiting Headache Diarrhea Dehydration	0	1	1	1	0	0	0	1
Bagmati	Makwanpur	43	Male	Married	Janajati	Hindu	Lower basic education (1-5)	Agriculture		20000	Rural		Yes	Yes	Yes	Rashes	1	0	0	0	0	0	0	0		No										No			Not informed at all	Not at all	Vomiting Dehydration	0	0	0	1	0	0	0	1
Bagmati	Makwanpur	48	Female	Separated	Dalit	Buddhist	Lower basic education (1-5)	Rikshaw driver		20000	Urban		Yes	Yes	Yes	Headcahe	0	1	0	0	0	0	0	0		No										No			Not informed at all	Not at all	Headache Rashes	0	1	0	0	0	0	0	0
Bagmati	Makwanpur	21	Female	Unmarried	Chhetri	Hindu	Secondary education (9-12)	Skilled labor		17000	Rural		Yes	Yes	Yes	Rashes	1	0	0	0	0	0	0	0		No										No			Not informed at all	Not at all	Vomiting Rashes	0	0	0	1	0	0	0	0
Bagmati	Makwanpur	46	Male	Married	Chhetri	Hindu	Upper basic education (6-8)	Rikshaw driver		18000	Urban		Yes	Yes	Yes	Headcahe	0	1	0	0	0	0	0	0		No										No			Not informed at all	Not at all	Headache Rashes	0	1	0	0	0	0	0	0
Bagmati	Makwanpur	40	Male	Married	Dalit	Buddhist	Lower basic education (1-5)	Street vendor		14000	Urban		Yes	Yes	Yes	Rashes	1	0	0	0	0	0	0	0		No										No			Not informed at all	Not at all	Rashes	0	0	0	0	0	0	0	0
Bagmati	Makwanpur	29	Male	Married	Tharu	Hindu	No formal education	Agriculture		12000	Rural		Yes	Yes	Yes	Headcahe	0	1	0	0	0	0	0	0		No										No			Not very well informed	Not at all	Headache Dehydration	0	1	0	0	0	0	0	1
Bagmati	Makwanpur	56	Male	Married	Newar	Hindu	No formal education	Unskilled labor		15000	Urban		Yes	Yes	Yes	Headcahe	0	1	0	0	0	0	0	0		No										No			Not very well informed	Not at all	Diarrhea Dehydration Rashes	0	0	1	0	0	0	0	1
Bagmati	Makwanpur	32	Female	Married	Chhetri	Hindu	Lower basic education (1-5)	Agriculture		10000	Rural		Yes	Yes	Yes	Fever	0	0	0	1	0	0	0	0		Yes	Television	1	0	0	0	0	0	0		No			Not informed at all	Little closely	Headache Dehydration Rashes	0	1	0	0	0	0	0	1
Bagmati	Makwanpur	35	Female	Married	Chhetri	Hindu	Lower basic education (1-5)	Business		15000	Rural		Yes	Yes	Yes	Rashes	1	0	0	0	0	0	0	0		No										No			Not informed at all	Little closely	Fatigue	1	0	0	0	0	0	0	0
Sudurpaschim	Kailali	22	Male	Unmarried	Tharu	Hindu	Upper basic education (6-8)	Skilled labor		20000	Urban		Yes	Yes	Yes	Rashes	1	0	0	0	0	0	0	0		Yes	Internet	0	0	1	0	0	0	0		Yes	Local community	Local radio	Not very well informed	Little closely	Fatigue Headache Dehydration Excessive sweating	1	1	0	0	0	0	0	1
Sudurpaschim	Kailali	47	Male	Married	Tharu	Hindu	Lower basic education (1-5)	Rikshaw driver		18000	Urban		Yes	Yes	Yes	Rashes	1	0	0	0	0	0	0	0		No										No			Not very well informed	Little closely	Rashes Dehydration	0	0	0	0	0	0	0	1
Bagmati	Makwanpur	51	Male	Married	Tharu	Hindu	Lower basic education (1-5)	Skilled labor		20000	Urban		Yes	Yes	Yes	Headcahe	0	1	0	0	0	0	0	0		No										No			Not informed at all	Not at all	Nausea and loss of appetite Rashes	0	0	0	0	1	0	0	0
Bagmati	Makwanpur	53	Male	Married	Dalit	Buddhist	No formal education	Agriculture		12000	Rural		Yes	Yes	Yes	loss of appetite Headcahe	0	1	0	0	0	0	1	0		No										No			Not informed at all	Not at all	Rashes Vomiting	0	0	0	1	0	0	0	0
Sudurpaschim	Kailali	48	Male	Married	Chhetri	Hindu	Lower basic education (1-5)	Rikshaw driver		16000	Urban		Yes	Yes	Yes	Rashes	1	0	0	0	0	0	0	0		No										No			Not informed at all	Not at all	Headache Excessive sweating Rashes	0	1	0	0	0	0	0	0
Sudurpaschim	Kailali	19	Male	Unmarried	Tharu	Hindu	Lower basic education (1-5)	Street vendor		12000	Rural		Yes	Yes	Yes	loss of appetite	0	0	0	0	0	0	1	0		No										No			Not informed at all	Not at all	Sleeplessness Excessive sweating Rashes	0	0	0	0	0	0	0	0
Sudurpaschim	Kailali	34	Female	Married	Tharu	Hindu	Upper basic education (6-8)	Agriculture		15000	Rural		Yes	Yes	Yes	Rashes loss of appetite	1	0	0	0	0	0	1	0		No										No			Not informed at all	Not at all	Headache Nausea and loss of appetite Dizziness Dehydration	0	1	0	0	1	1	0	1
Sudurpaschim	Kailali	42	Male	Married	Janajati	Hindu	No formal education	Rikshaw driver		8000	Rural		Yes	Yes	Yes	Rashes loss of appetite	1	0	0	0	0	0	1	0		No										No			Not informed at all	Not at all	Nausea and loss of appetite Excessive sweating	0	0	0	0	1	0	0	0
Sudurpaschim	Kailali	35	Female	Married	Chhetri	Hindu	Upper basic education (6-8)	Agriculture		10000	Rural		Yes	Yes	Yes	Headcahe	0	1	0	0	0	0	0	0		No										No			Not informed at all	Not at all	Nausea and loss of appetite Rashes	0	0	0	0	1	0	0	0
Sudurpaschim	Kailali	56	Male	Married	Tharu	Hindu	Lower basic education (1-5)	Street vendor		12000	Rural		Yes	Yes	No											No										No			Not informed at all	Not at all	Excessive sweating Rashes	0	0	0	0	0	0	0	0
Bagmati	Makwanpur	33	Female	Married	Chhetri	Hindu	Secondary education (9-12)	Business		18000	Urban		Yes	Yes	Yes	Rashes	1	0	0	0	0	0	0	0		Yes	Social media	0	0	0	1	0	0	0		No			Not informed at all	Little closely	Fatigue Headache Diarrhea Vomiting Rashes	1	1	1	1	0	0	0	0
Bagmati	Makwanpur	54	Male	Married	Newar	Hindu	Lower basic education (1-5)	Business		25000	Urban		Yes	Yes	Yes	Headcahe	0	1	0	0	0	0	0	0		No										No			Not informed at all	Little closely	Fatigue Vomiting Dehydration Rashes	1	0	0	1	0	0	0	1
Karnali	Surkhet	53	Female	Separated	Dalit	Hindu	No formal education	Business		10000	Urban	34	Yes	Yes	Yes	Bodyache Fever Cough	0	0	1	1	0	1	0	0		No										No			Not informed at all	Not at all	Fatigue Headache Vomiting Nausea and loss of appetite Sleeplessness Restlessness	1	1	0	1	1	0	0	0
Lumbini	Banke	44	Male	Married	Dalit	Muslim	No formal education	Rikshaw driver		20000	Urban	38	Yes	No	Yes	Headcahe Fever	0	1	0	1	0	0	0	0		No										No			Not informed at all	Not at all	Headache Vomiting Dehydration Sleeplessness Restlessness Excessive sweating	0	1	0	1	0	0	0	1
Lumbini	Banke	58	Male	Married	Dalit	Muslim	Lower basic education (1-5)	Rikshaw driver		25000	Urban	38	Yes	No	No											No										No			Not informed at all	Not at all	Headache Dehydration	0	1	0	0	0	0	0	1
Lumbini	Banke	26	Male	Unmarried	Janajati	Hindu	Upper basic education (6-8)	Rikshaw driver		20000	Urban	38	Yes	No	Yes	Headcahe Fever loss of appetite	0	1	0	1	0	0	1	0		No										No			Not informed at all	Not at all	Headache Irritability Sleeplessness Excessive sweating	0	1	0	0	0	0	1	0
Lumbini	Banke	44	Female	Married	Janajati	Hindu	Lower basic education (1-5)	Street vendor		15000	Urban	38	Yes	No	Yes	Headcahe Bodyache Cough loss of appetite	0	1	1	0	0	1	1	0		No										No			Not informed at all	Not at all	Headache Vomiting Sleeplessness Restlessness Excessive sweating	0	1	0	1	0	0	0	0
Bagmati	Makwanpur	23	Male	Married	Rai/Limbu/Gurung	Buddhist	Lower basic education (1-5)	Skilled labor		20000	Urban		Yes	Yes	Yes	loss of appetite	0	0	0	0	0	0	1	0		No										No			Not informed at all	Not at all	Vomiting Nausea and loss of appetite Rashes	0	0	0	1	1	0	0	0
Sudurpaschim	Kailali	22	Female	Unmarried	Tharu	Hindu	No formal education	Street vendor		10000	Rural		Yes	Yes	Yes	Headcahe	0	1	0	0	0	0	0	0		No										No			Not informed at all	Not at all	Fatigue Nausea and loss of appetite Rashes	1	0	0	0	1	0	0	0
Sudurpaschim	Kailali	55	Male	Married	Chhetri	Hindu	Upper basic education (6-8)	Rikshaw driver		12000	Urban		Yes	Yes	Yes	Rashes	1	0	0	0	0	0	0	0		Yes	Radio	0	1	0	0	0	0	0		Yes	Local organization	Local radio	Not informed at all	Little closely	Dehydration Excessive sweating	0	0	0	0	0	0	0	1
Sudurpaschim	Kailali	24	Male	Unmarried	Brahmin	Hindu	No formal education	Rikshaw driver		8000	Rural		Yes	Yes	Yes	Rashes	1	0	0	0	0	0	0	0		No										No			Not informed at all	Not at all	Irritability Excessive sweating	0	0	0	0	0	0	1	0
Sudurpaschim	Kailali	33	Female	Married	Dalit	Hindu	No formal education	Agriculture		6000	Rural		Yes	Yes	Yes	Headcahe	0	1	0	0	0	0	0	0		No										No			Not informed at all	Not at all	Vomiting Nausea and loss of appetite	0	0	0	1	1	0	0	0
Sudurpaschim	Kailali	39	Male	Married	Tharu	Hindu	Upper basic education (6-8)	Rikshaw driver		15000	Urban		Yes	Yes	Yes	Rashes	1	0	0	0	0	0	0	0		Yes	Friend/family/relatives	0	0	0	0	1	0	0		No			Not informed at all	Little closely	Restlessness Excessive sweating	0	0	0	0	0	0	0	0
Sudurpaschim	Kailali	37	Female	Married	Tharu	Hindu	Lower basic education (1-5)	Business		17000	Rural		Yes	Yes	Yes	Headcahe	0	1	0	0	0	0	0	0		No										No			Not informed at all	Not at all	Fatigue Headache Rashes	1	1	0	0	0	0	0	0
Sudurpaschim	Kailali	25	Female	Married	Chhetri	Hindu	Upper basic education (6-8)	Service		12000	Rural		Yes	Yes	Yes	Rashes	1	0	0	0	0	0	0	0		Yes	Friend/family/relatives	0	0	0	0	1	0	0		No			Not informed at all	Little closely	Vomiting Rashes	0	0	0	1	0	0	0	0
Sudurpaschim	Kailali	32	Male	Married	Janajati	Hindu	Lower basic education (1-5)	Street vendor		11000	Rural		Yes	Yes	Yes	Rashes	1	0	0	0	0	0	0	0		Yes	Friend/family/relatives	0	0	0	0	1	0	0		No			Not very well informed	Not at all	Nausea and loss of appetite Dehydration	0	0	0	0	1	0	0	1
Lumbini	Banke	49	Male	Married	Janajati	Muslim	Lower basic education (1-5)	Rikshaw driver		15000	Urban	38	Yes	Yes	Yes	Rashes Headcahe Fever	1	1	0	1	0	0	0	0		No										No			Not informed at all	Not at all	Vomiting	0	0	0	1	0	0	0	0
Bagmati	Chitwan	21	Female	Divorced	Newar	Hindu	Bachelor and above	Service		30000	Rural	25	Yes	Yes	No											Yes	Internet Social media	0	0	1	1	0	0	0		No			Not very well informed	Little closely	Fatigue Headache Vomiting Nausea and loss of appetite Dizziness Dehydration Excessive sweating	1	1	0	1	1	1	0	1
Bagmati	Rupandehi	28	Female	Unmarried	Newar	Hindu	Bachelor and above	Business		30000	Urban	32	Yes	Yes	Yes											Yes	Television Radio Internet Social media Friend/family/relatives Campaigns/programs	1	1	1	1	1	1	0		No			Very well informed	Somewhat closely	Fatigue Headache Vomiting Dizziness Irritability Dehydration Excessive sweating	1	1	0	1	0	1	1	1
Lumbini	Rupandehi	32	Male	Unmarried	Newar	Buddhist	Secondary education (9-12)	service		30000	Urban	32	Yes	Yes	Yes											Yes	Internet	0	0	1	0	0	0	0		No			Not very well informed	Little closely	Headache Dehydration Restlessness	0	1	0	0	0	0	0	1
Bagmati	Makwanpur	27	Female	Married	Newar	Hindu	Secondary education (9-12)	Service		25000	Urban	25	Yes	Yes	No											Yes	Internet Social media	0	0	1	1	0	0	0		No			Not very well informed	Not at all	Fatigue Headache Dizziness Dehydration Excessive sweating	1	1	0	0	0	1	0	1
province 1	Morang	30	Female	Unmarried	Chhetri	Hindu	Secondary education (9-12)	Service		40000	Urban	25	Yes	Yes	Yes											Yes	Television Internet Social media Friend/family/relatives	1	0	1	1	1	0	0		Yes	Anweshan organisation	Verbally explained	Not very well informed	Little closely	Headache Diarrhea Vomiting Nausea and loss of appetite Dizziness Dehydration Restlessness Excessive sweating Muscle ache	0	1	1	1	1	1	0	1
Lumbini	Rupandehi	28	Male	Married	Brahmin	Hindu	Bachelor and above	Service		16000	Urban	25	Yes	Yes	No											Yes	Others	0	0	0	0	0	0	1	Collage	No			Fairly well informed	Little closely	Fatigue Headache Nausea and loss of appetite Dizziness Irritability Dehydration Sleeplessness Restlessness Difficulty in breathing Excessive sweating Muscle ache	1	1	0	0	1	1	1	1
Bagmati	Chitwan	26	Female	Unmarried	Newar	Buddhist	Bachelor and above	service		35000	Urban	34	Yes	Yes	No											Yes	Television Radio Internet Social media Friend/family/relatives	1	1	1	1	1	0	0		No			Very well informed	Somewhat closely	Fatigue Headache Vomiting Nausea and loss of appetite Dizziness Irritability Dehydration Difficulty in breathing Excessive sweating Muscle ache	1	1	0	1	1	1	1	1
karnali	Surkhet	27	Male	Married	Chhetri	Hindu	Secondary education (9-12)	Service		20000	Urban	35	Yes	Yes	Yes											Yes	Internet Social media	0	0	1	1	0	0	0		Yes	Government	Social media	Fairly well informed	Little closely	Fatigue Dizziness Irritability Dehydration Restlessness Muscle ache Others	1	0	0	0	0	1	1	1
Gandaki	Chitwan	27	Female	Married	Chhetri	Hindu	Bachelor and above	service		30000	Urban	38	Yes	Yes	Yes											Yes	Internet Social media Campaigns/programs	0	0	1	1	0	1	0		No			Not very well informed	Little closely	Fatigue Headache Nausea and loss of appetite Dizziness Irritability Dehydration Restlessness Difficulty in breathing Excessive sweating Muscle ache	1	1	0	0	1	1	1	1
Karnali	Surkhet	46	Male	Married	Dalit	Hindu	Lower basic education (1-5)	Unskilled labor		18000	Urban	32	No	Yes	Yes											No										No			Not very well informed	Little closely	Fatigue Headache Nausea and loss of appetite Dizziness Irritability Dehydration Restlessness Excessive sweating	1	1	0	0	1	1	1	1
Karnali	Surkhet	21	Female	Unmarried	Tharu	Hindu	Secondary education (9-12)	Service		180000	Urban	30	Yes	Yes	Yes											Yes	Television Radio Internet Social media Friend/family/relatives	1	1	1	1	1	0	0		No			Not very well informed	Not at all	Headache Dizziness Irritability Dehydration Difficulty in breathing Excessive sweating	0	1	0	0	0	1	1	1
Lumbini	Rupandehi	36	Male	Married	Janajati	Hindu	Lower basic education (1-5)	Skilled labor		20000	Rural	33	Yes	Yes	Yes											Yes	Radio Friend/family/relatives	0	1	0	0	1	0	0		No			Not very well informed	Little closely	Fatigue Headache Nausea and loss of appetite Irritability Muscle ache	1	1	0	0	1	0	1	0
Karnali	Surkhet	37	Male	Married	Tharu	Hindu	Secondary education (9-12)	Business		50000	Urban	31	No	Yes	Yes											Yes	Internet Social media	0	0	1	1	0	0	0		No			Fairly well informed	Little closely	Fatigue Headache Dizziness Irritability Dehydration Restlessness Excessive sweating	1	1	0	0	0	1	1	1
Karnali	Surkhet	38	Female	Married	Chhetri	Hindu	Lower basic education (1-5)	Agriculture		20000	Rural	33	Yes	Yes	No											Yes	Radio Friend/family/relatives	0	1	0	0	1	0	0		No			Not informed at all	Not at all	Headache Dehydration Restlessness Excessive sweating	0	1	0	0	0	0	0	1
Karnali	Surkhet	36	Female	Married	Chhetri	Hindu	No formal education	Unskilled labor		18000	Urban	38	Yes	Yes	Yes											No										No			Not very well informed	Not at all	Fatigue Headache Nausea and loss of appetite Dizziness Irritability Dehydration Restlessness	1	1	0	0	1	1	1	1
karnali	Surkhet	43	Male	Married	Janajati	Hindu	Upper basic education (6-8)	Rikshaw driver		30000	Urban	38	Yes	Yes	Yes											No										No			Not very well informed	Not at all	Fatigue Headache Nausea and loss of appetite Dizziness Irritability Restlessness Excessive sweating	1	1	0	0	1	1	1	0
karnali	Surkhet	29	Male	Married	Tharu	Hindu	Secondary education (9-12)	Rikshaw driver		25000	Urban	38	Yes	Yes	Yes											No										No			Not very well informed	Little closely	Fatigue Headache Nausea and loss of appetite Dizziness Restlessness Excessive sweating	1	1	0	0	1	1	0	0
Karnali	Surkhet	33	Male	Married	Chhetri	Hindu	Secondary education (9-12)	Service		20000	Rural	31	Yes	Yes	Yes											Yes	Internet Social media	0	0	1	1	0	0	0		No			Fairly well informed	Little closely	Headache Vomiting Dizziness Irritability Dehydration Restlessness Excessive sweating	0	1	0	1	0	1	1	1
Karnali	Surkhet	53	Female	Married	Dalit	Hindu	Lower basic education (1-5)	Rikshaw driver		15000	Urban	29	Yes	Yes	No											No										No			Not informed at all	Not at all	Headache Dehydration Restlessness	0	1	0	0	0	0	0	1
karnali	Surkhet	32	Male	Married	Janajati	Hindu	Secondary education (9-12)	Service		37000	Urban	30	Yes	No	No											No										No			Fairly well informed	Not at all	Headache Dizziness Dehydration	0	1	0	0	0	1	0	1
karnali	Surkhet	30	Female	Married	Dalit	Hindu	Lower basic education (1-5)	Street vendor		25000	Urban	31	Yes	No	No											Yes	Internet Social media	0	0	1	1	0	0	0		No			Not very well informed	Little closely	Headache Diarrhea Dizziness Dehydration	0	1	1	0	0	1	0	1
Karnali	Surkhet	31	Female	Married	Dalit	Hindu	Lower basic education (1-5)	Business	fruits seller	15000	Urban	29	No	No	No											No										No			Not informed at all	Not at all	Headache Dehydration	0	1	0	0	0	0	0	1
Karnali	Surkhet	63	Male	Married	Dalit	Hindu	No formal education	Rikshaw driver		12000	Urban	33	Yes	No	No											No										No			Not informed at all	Not at all	Headache Dizziness Restlessness	0	1	0	0	0	1	0	0
karnali	Surkhet	35	Male	Married	Brahmin	Hindu	Lower basic education (1-5)	Skilled labor		15000	Rural	33	No	No	No											No										No			Not very well informed	Not at all	Headache Dehydration	0	1	0	0	0	0	0	1
karnali	Surkhet	40	Male	Married	Brahmin	Hindu	No formal education	Street vendor		18000	Urban	33	No	No	No											No										No			Not informed at all	Not at all	Headache Dizziness Dehydration	0	1	0	0	0	1	0	1
Karnali	Surkhet	55	Male	Married	Chhetri	Hindu	Upper basic education (6-8)	Agriculture		15000	Rural	32	No	No	No											No										No			Not informed at all	Not at all	Headache Dehydration	0	1	0	0	0	0	0	1
Lumbini	Rupandehi	58	Male	Married	Chhetri	Hindu	Lower basic education (1-5)	Street vendor		15000	Urban	38	Yes	Yes	Yes											No										No			Not informed at all	Not at all	Excessive sweating Fatigue Headache	1	1	0	0	0	0	0	0
Lumbini	Chitwan	52	Female	Married	Chhetri	Hindu	Upper basic education (6-8)	Agriculture		25000	Rural	37	Yes	Yes	Yes											No										No			Not informed at all	Not at all	Headache Fatigue Vomiting Excessive sweating	1	1	0	1	0	0	0	0
Province 1	Morang	48	Male	Married	Rai/Limbu/Gurung	Buddhist	Upper basic education (6-8)	Skilled labor		30000	Urban		Yes	Yes	No											No										No			Not informed at all	Not at all	Headache Muscle ache	0	1	0	0	0	0	0	0
Province 1	Morang	28	Female	Married	Brahmin	Hindu	Secondary education (9-12)	Agriculture		15000	Rural		Yes	Yes	Yes	Rashes Headcahe	1	1	0	0	0	0	0	0		Yes	Friend/family/relatives	0	0	0	0	1	0	0		No			Not very well informed	Little closely	Headache Muscle ache Rashes	0	1	0	0	0	0	0	0
Province 1	Morang	22	Female	Unmarried	Brahmin	Hindu	Bachelor and above	Service		22000	Urban		Yes	Yes	Yes	Rashes Headcahe Bodyache others	1	1	1	0	0	0	0	1	Dizziness, exhaustion	Yes	Radio Friend/family/relatives	0	1	0	0	1	0	0		No			Not very well informed	Little closely	Fatigue Headache Nausea and loss of appetite Dizziness Muscle ache Rashes	1	1	0	0	1	1	0	0
Province 1	Morang	26	Male	Married	Newar	Hindu	Secondary education (9-12)	Business		32000	Urban		Yes	Yes	Yes	Rashes Headcahe	1	1	0	0	0	0	0	0		Yes	Radio	0	1	0	0	0	0	0		No			Not very well informed	Little closely	Headache Dizziness Muscle ache Rashes	0	1	0	0	0	1	0	0
Province 1	Morang	42	Male	Married	Rai/Limbu/Gurung	Buddhist	Upper basic education (6-8)	Skilled labor		30000	Rural		Yes	Yes	Yes	Headcahe Bodyache Fever	0	1	1	1	0	0	0	0		Yes	Radio Friend/family/relatives	0	1	0	0	1	0	0		No			Not very well informed	Not at all	Headache Muscle ache Rashes	0	1	0	0	0	0	0	0
Province 1	Morang	56	Male	Married	Janajati	Buddhist	Lower basic education (1-5)	Unskilled labor		20000	Rural		Yes	No	No											Yes	Radio Friend/family/relatives	0	1	0	0	1	0	0		No			Not informed at all	Not at all	Nausea and loss of appetite Dizziness	0	0	0	0	1	1	0	0
Province 1	Morang	58	Female	Married	Rai/Limbu/Gurung	Hindu	No formal education	Agriculture		35000	Rural		Yes	Yes	Yes	Headcahe Bodyache Fever Cough	0	1	1	1	0	1	0	0		Yes	Radio Friend/family/relatives	0	1	0	0	1	0	0		No			Not very well informed	Little closely	Headache Nausea and loss of appetite Dizziness Rashes	0	1	0	0	1	1	0	0
Sudurpaschim	Kailali	53	Female	Married	Tharu	Hindu	Lower basic education (1-5)	Agriculture		20000	Rural		Yes	Yes	Yes											No										No			Not informed at all	Not at all	Headache Excessive sweating Fatigue	1	1	0	0	0	0	0	0
sudurpaschim	Kailali	47	Male	Married	Tharu	Hindu	No formal education	Street vendor		15000	Urban		Yes	Yes	Yes											No										No			Not informed at all	Little closely	Fatigue Headache Excessive sweating Sleeplessness	1	1	0	0	0	0	0	0
Sudurpaschim	Kailali	56	Male	Married	Dalit	Buddhist	No formal education	Rikshaw driver		15000	Urban		Yes	Yes	Yes											No										No			Not informed at all	Little closely	Fatigue Headache Vomiting Excessive sweating	1	1	0	1	0	0	0	0
Sudurpaschim	Kailali	48	Female	Married	Tharu	Hindu	Lower basic education (1-5)	Agriculture		10000	Rural		Yes	Yes	Yes											No										No			Not informed at all	Not at all	Fatigue Headache Vomiting Nausea and loss of appetite Excessive sweating	1	1	0	1	1	0	0	0
Sudurpaschim	Kailali	34	Female	Married	Chhetri	Hindu	Upper basic education (6-8)	Skilled labor		18000	Urban		Yes	Yes	Yes											Yes	Radio	0	1	0	0	0	0	0		Yes	local organization	local radio	Not very well informed	Little closely	Fatigue Headache Vomiting Irritability Dehydration Excessive sweating	1	1	0	1	0	0	1	1
Sudurpaschim	Kailali	32	Male	Unmarried	Chhetri	Hindu	Secondary education (9-12)	Rikshaw driver		25000	Urban		Yes	Yes	Yes											Yes	Radio	0	1	0	0	0	0	0		Yes	local organization	local radio	Not very well informed	Somewhat closely	Fatigue Headache Vomiting Irritability Dehydration Excessive sweating	1	1	0	1	0	0	1	1
Sudurpaschim	Kailali	34	Male	Married	Brahmin	Hindu	Upper basic education (6-8)	Rikshaw driver		20000	Urban		Yes	Yes	Yes											Yes	Radio	0	1	0	0	0	0	0		Yes	local organization	local radio	Not very well informed	Somewhat closely	Fatigue Nausea and loss of appetite Sleeplessness Excessive sweating Dizziness	1	0	0	0	1	1	0	0
Sudurpaschim	Kailali	45	Female	Married	Rai/Limbu/Gurung	Buddhist	No formal education	Agriculture		10000	Rural		Yes	Yes	Yes											No										No			Not informed at all	Not at all	Headache Fatigue Vomiting	1	1	0	1	0	0	0	0
Sudurpaschim	Kailali	28	Male	Unmarried	Tharu	Hindu	Lower basic education (1-5)	Unskilled labor		15000	Rural		Yes	Yes	Yes											No										No			Not informed at all	Not at all	Headache Restlessness	0	1	0	0	0	0	0	0
Sudurpaschim	Kailali	47	Male	Married	Tharu	Hindu	No formal education	Street vendor		15000	Urban		Yes	Yes	Yes											No										No			Not informed at all	Not at all	Fatigue Headache Restlessness Sleeplessness Excessive sweating	1	1	0	0	0	0	0	0
Sudurpaschim	Kailali	46	Female	Married	Dalit	Buddhist	No formal education	Agriculture		8000	Rural		Yes	Yes	Yes											No										No			Not informed at all	Not at all	Headache Excessive sweating Dehydration Vomiting	0	1	0	1	0	0	0	1
Sudurpaschim	Kailali	37	Female	Married	Dalit	Buddhist	Upper basic education (6-8)	Skilled labor		15000	Rural		Yes	Yes	Yes											No										No			Not informed at all	Not at all	Headache Restlessness Dizziness	0	1	0	0	0	1	0	0
Province 1	Morang	43	Male	Married	Chhetri	Hindu	Lower basic education (1-5)	Street vendor		40000	Urban		Yes	Yes	Yes	Headcahe others	0	1	0	0	0	0	0	1	exhaustion	No										No			Not informed at all	Not at all	Fatigue Headache Dizziness	1	1	0	0	0	1	0	0
Province 1	Morang	40	Female	Married	Newar	Hindu	Upper basic education (6-8)	Street vendor		30000	Rural		Yes	Yes	Yes	Rashes Headcahe Cough	1	1	0	0	0	1	0	0		No										No			Not informed at all	Not at all	Headache Dizziness Muscle ache Rashes	0	1	0	0	0	1	0	0
Province 1	Morang	28	Female	Married	Brahmin	Hindu	Upper basic education (6-8)	Service		27000	Urban		Yes	Yes	Yes	Rashes Fever	1	0	0	1	0	0	0	0		No										No			Not informed at all	Not at all	Fatigue Headache Dizziness Rashes	1	1	0	0	0	1	0	0
Province 1	Morang	47	Male	Married	Brahmin	Buddhist	Lower basic education (1-5)	Business		40000	Urban		Yes	Yes	Yes	Rashes Headcahe Bodyache Fever Cough	1	1	1	1	0	1	0	0		Yes	Radio Friend/family/relatives	0	1	0	0	1	0	0		No			Not informed at all	Not at all	Headache Dizziness Excessive sweating Rashes	0	1	0	0	0	1	0	0
Province 1	Morang	32	Female	Married	Janajati	Buddhist	No formal education	Unskilled labor		25000	Urban		Yes	Yes	Yes	Headcahe Bodyache	0	1	1	0	0	0	0	0		No										No			Not informed at all	Not at all	Headache Muscle ache Rashes	0	1	0	0	0	0	0	0
Province 1	Morang	21	Male	Unmarried	Rai/Limbu/Gurung	Hindu	Lower basic education (1-5)	Unskilled labor		18000	Urban		Yes	No	No											No										No			Not informed at all	Not at all	Headache Dizziness	0	1	0	0	0	1	0	0
Province 1	Morang	25	Female	Married	Janajati	Christian	No formal education	Unskilled labor		22000	Urban		Yes	Yes	Yes	Rashes Headcahe	1	1	0	0	0	0	0	0		No										No			Not informed at all	Not at all	Headache Dizziness Muscle ache	0	1	0	0	0	1	0	0
Province 1	Morang	32	Male	Married	Chhetri	Hindu	Upper basic education (6-8)	Unskilled labor		18000	Rural		Yes	Yes	Yes	Rashes Headcahe Cough	1	1	0	0	0	1	0	0		No										No			Not informed at all	Not at all	Headache Rashes	0	1	0	0	0	0	0	0
Province 1	Morang	54	Male	Married	Chhetri	Hindu	No formal education	Unskilled labor		10000	Rural		Yes	Yes	Yes	Headcahe	0	1	0	0	0	0	0	0		No										No			Not informed at all	Not at all	Headache Muscle ache Rashes	0	1	0	0	0	0	0	0
Province 1	Morang	53	Male	Married	Rai/Limbu/Gurung	Hindu	Lower basic education (1-5)	Unskilled labor		20000	Urban		Yes	Yes	Yes	Headcahe Bodyache others	0	1	1	0	0	0	0	1	sleeplessness	No										No			Not informed at all	Not at all	Headache Dizziness Sleeplessness	0	1	0	0	0	1	0	0
Lumbini	Nawalparasi	25	Male	Unmarried	Brahmin	Hindu	Bachelor and above	Business		23000	Rural	31	Yes	Yes	Yes	Rashes Fever loss of appetite	1	0	0	1	0	0	1	0		Yes	Television Internet Social media	1	0	1	1	0	0	0		No			Fairly well informed	Somewhat closely	Headache Diarrhea Nausea and loss of appetite Dizziness Dehydration	0	1	1	0	1	1	0	1
Lumbini	Rupandehi	34	Female	Married	Brahmin	Hindu	Upper basic education (6-8)	Skilled labor		40000	Urban	32	Yes	Yes	Yes	Rashes Headcahe Cough	1	1	0	0	0	1	0	0		Yes	Internet Social media	0	0	1	1	0	0	0		No			Not very well informed	Little closely	Headache Dehydration Sleeplessness	0	1	0	0	0	0	0	1
Lumbini	Nawalparasi	27	Male	Married	Brahmin	Hindu	Bachelor and above	Business		28000	Urban	30	Yes	Yes	Yes	Fever	0	0	0	1	0	0	0	0		Yes	Social media	0	0	0	1	0	0	0		No			Fairly well informed	Little closely	Headache Dehydration Excessive sweating	0	1	0	0	0	0	0	1
Gandaki	Chitwan	28	Female	Married	Brahmin	Hindu	Upper basic education (6-8)	Agriculture		15000	Rural		Yes	Yes	Yes	Rashes Headcahe Bodyache Fever	1	1	1	1	0	0	0	0		Yes	Television Radio Friend/family/relatives	1	1	0	0	1	0	0		No			Fairly well informed	Little closely	Fatigue Headache Nausea and loss of appetite Dehydration Sleeplessness Rashes	1	1	0	0	1	0	0	1
Lumbini	Rupandehi	45	Male	Married	Brahmin	Hindu	Bachelor and above	Skilled labor		60000	Urban	30	Yes	Yes	Yes	Headcahe Bodyache Cough	0	1	1	0	0	1	0	0		Yes	Television Social media	1	0	0	1	0	0	0		No			Not very well informed	Little closely	Fatigue Diarrhea Vomiting Dizziness Dehydration	1	0	1	1	0	1	0	1
Lumbini	Nawalparasi	28	Male	Married	Brahmin	Hindu	Secondary education (9-12)	Agriculture		23000	Rural	27	Yes	Yes	Yes	Rashes loss of appetite	1	0	0	0	0	0	1	0		Yes	Radio	0	1	0	0	0	0	0		No			Fairly well informed	Little closely	Diarrhea Sleeplessness	0	0	1	0	0	0	0	0
Lumbini	Rupandehi	50	Male	Married	Brahmin	Hindu	Bachelor and above	Skilled labor		55000	Urban	35	Yes	Yes	Yes	Rashes Bodyache Fever Common cold	1	0	1	1	1	0	0	0		Yes	Television Social media	1	0	0	1	0	0	0		No			Not very well informed	Very closely	Fatigue Diarrhea Vomiting Rashes	1	0	1	1	0	0	0	0
Gandaki	Chitwan	31	Female	Married	Chhetri	Christian	Secondary education (9-12)	Street vendor		25000	Urban		Yes	Yes	Yes	Rashes	1	0	0	0	0	0	0	0		No										No			Not very well informed	Little closely	Fatigue Rashes	1	0	0	0	0	0	0	0
Lumbini	Rupandehi	34	Female	Married	Brahmin	Hindu	Lower basic education (1-5)	Skilled labor		35000	Urban	32	Yes	Yes	Yes	Rashes Bodyache Common cold	1	0	1	0	1	0	0	0		Yes	Television Social media Friend/family/relatives	1	0	0	1	1	0	0		No			Not very well informed	Not at all	Fatigue Vomiting Irritability Dehydration	1	0	0	1	0	0	1	1
Lumbini	Nawalparasi	27	Male	Unmarried	Newar	Hindu	Secondary education (9-12)	Service		19000	Rural	27	Yes	Yes	Yes	Headcahe Cough loss of appetite	0	1	0	0	0	1	1	0		Yes	Radio	0	1	0	0	0	0	0		No			Not very well informed	Somewhat closely	Nausea and loss of appetite Excessive sweating	0	0	0	0	1	0	0	0
Gandaki	Chitwan	27	Female	Unmarried	Brahmin	Hindu	Bachelor and above	Service		30000	Urban		Yes	Yes	Yes	Rashes Headcahe Bodyache Fever	1	1	1	1	0	0	0	0		Yes	Internet Social media	0	0	1	1	0	0	0		No			Fairly well informed	Somewhat closely	Fatigue Nausea and loss of appetite Dizziness Excessive sweating Rashes	1	0	0	0	1	1	0	0
Lumbini	Rupandehi	43	Female	Married	Brahmin	Hindu	Secondary education (9-12)	Skilled labor		34000	Urban	30	Yes	Yes	Yes	Headcahe Common cold Cough loss of appetite	0	1	0	0	1	1	1	0		Yes	Television Radio Social media	1	1	0	1	0	0	0		No			Not very well informed	Very closely	Fatigue Dizziness Dehydration Excessive sweating Rashes	1	0	0	0	0	1	0	1
Lumbini	Nawalparasi	26	Female	Unmarried	Chhetri	Hindu	Secondary education (9-12)	Business		24000	Urban	26	Yes	Yes	Yes	Headcahe loss of appetite	0	1	0	0	0	0	1	0		Yes	Social media	0	0	0	1	0	0	0		No			Fairly well informed	Little closely	Vomiting Restlessness	0	0	0	1	0	0	0	0
Lumbini	Rupandehi	33	Male	Married	Brahmin	Hindu	Bachelor and above	Skilled labor		45000	Urban	30	Yes	Yes	Yes	Rashes Fever Common cold loss of appetite	1	0	0	1	1	0	1	0		Yes	Social media	0	0	0	1	0	0	0		No			Very well informed	Not at all	Headache Diarrhea Dizziness Irritability Dehydration	0	1	1	0	0	1	1	1
Lumbini	Nawalparasi	26	Female	Married	Newar	Hindu	Secondary education (9-12)	Agriculture		24000	Urban	26	Yes	Yes	Yes	Bodyache loss of appetite	0	0	1	0	0	0	1	0		Yes	Friend/family/relatives	0	0	0	0	1	0	0		No			Fairly well informed	Very closely	Diarrhea Dehydration Difficulty in breathing	0	0	1	0	0	0	0	1
Gandaki	Chitwan	22	Male	Unmarried	Chhetri	Hindu	Secondary education (9-12)	Rikshaw driver		60000	Urban		Yes	Yes	Yes	Headcahe Bodyache	0	1	1	0	0	0	0	0		No										No			Not very well informed	Little closely	Fatigue Headache Nausea and loss of appetite Dizziness Muscle ache	1	1	0	0	1	1	0	0
Lumbini	Rupandehi	29	Female	Married	Newar	Hindu	Bachelor and above	Agriculture		20000	Urban	30	Yes	Yes	No											No										No			Not very well informed	Little closely	Headache Diarrhea Dehydration	0	1	1	0	0	0	0	1
Lumbini	Nawalparasi	34	Male	Married	Chhetri	Hindu	Secondary education (9-12)	Unskilled labor		19000	Urban	31	Yes	Yes	Yes	Headcahe	0	1	0	0	0	0	0	0		Yes	Radio	0	1	0	0	0	0	0		No			Fairly well informed	Little closely	Headache Rashes	0	1	0	0	0	0	0	0
Lumbini	Rupandehi	23	Male	Unmarried	Brahmin	Hindu	Bachelor and above	Service		12000	Urban	29	Yes	Yes	Yes	Rashes Common cold loss of appetite	1	0	0	0	1	0	1	0		Yes	Television Social media	1	0	0	1	0	0	0		No			Not informed at all	Not at all	Diarrhea Vomiting Irritability Dehydration Sleeplessness	0	0	1	1	0	0	1	1
Lumbini	Nawalparasi	36	Female	Divorced	Rai/Limbu/Gurung	Hindu	Secondary education (9-12)	Skilled labor		38000	Urban	28	Yes	Yes	Yes	Bodyache	0	0	1	0	0	0	0	0		Yes	Internet	0	0	1	0	0	0	0		No			Fairly well informed	Somewhat closely	Headache Nausea and loss of appetite Dehydration	0	1	0	0	1	0	0	1
Lumbini	Rupandehi	28	Male	Unmarried	Brahmin	Hindu	Bachelor and above	Service		45000	Urban	31	Yes	Yes	Yes	Rashes Bodyache Common cold loss of appetite	1	0	1	0	1	0	1	0		Yes	Television Social media	1	0	0	1	0	0	0		No			Not very well informed	Little closely	Diarrhea Nausea and loss of appetite Excessive sweating	0	0	1	0	1	0	0	0
Lumbini	Rupandehi	30	Male	Married	Brahmin	Hindu	Bachelor and above	Agriculture		54900	Urban	29	Yes	Yes	Yes	Rashes Common cold loss of appetite	1	0	0	0	1	0	1	0		Yes	Television Social media Friend/family/relatives	1	0	0	1	1	0	0		No			Not informed at all	Not at all	Fatigue Irritability Dehydration	1	0	0	0	0	0	1	1
Lumbini	Nawalparasi	47	Female	Married	Newar	Hindu	Secondary education (9-12)	Service		23500	Urban	31	Yes	Yes	Yes	Rashes Headcahe Common cold	1	1	0	0	1	0	0	0		Yes	Internet	0	0	1	0	0	0	0		No			Not very well informed	Somewhat closely	Headache Nausea and loss of appetite Restlessness	0	1	0	0	1	0	0	0
Lumbini	Rupandehi	30	Female	Married	Brahmin	Hindu	No formal education	Unskilled labor		60000	Urban	30	Yes	Yes	Yes	Rashes Common cold loss of appetite	1	0	0	0	1	0	1	0		Yes	Television Social media	1	0	0	1	0	0	0		No			Not informed at all	Somewhat closely	Fatigue Nausea and loss of appetite Irritability Dehydration Excessive sweating	1	0	0	0	1	0	1	1
Lumbini	Rupandehi	30	Female	Married	Chhetri	Hindu	Lower basic education (1-5)	Unskilled labor		34000	Urban	30	Yes	Yes	No											No										No			Not very well informed	Little closely	Diarrhea Dehydration Difficulty in breathing	0	0	1	0	0	0	0	1
Lumbini	Nawalparasi	28	Male	Unmarried	Brahmin	Hindu	Secondary education (9-12)	Skilled labor		25000	Urban	27	Yes	Yes	Yes	Headcahe	0	1	0	0	0	0	0	0		Yes	Television	1	0	0	0	0	0	0		No			Not very well informed	Little closely	Headache Dehydration	0	1	0	0	0	0	0	1
Lumbini	Rupandehi	45	Female	Married	Brahmin	Hindu	Bachelor and above	Service		56000	Urban	39	Yes	Yes	No											No										No			Not very well informed	Somewhat closely	Diarrhea Vomiting Dehydration Excessive sweating Rashes	0	0	1	1	0	0	0	1
Lumbini	Rupandehi	56	Male	Married	Brahmin	Hindu	Lower basic education (1-5)	Unskilled labor		56000	Urban	34	Yes	No	No											No										No			Not informed at all	Not at all	Fatigue Vomiting Irritability Excessive sweating	1	0	0	1	0	0	1	0
Lumbini	Nawalparasi	38	Female	Married	Chhetri	Hindu	Secondary education (9-12)	Skilled labor		25000	Urban	28	Yes	Yes	Yes	Rashes	1	0	0	0	0	0	0	0		Yes	Television Social media	1	0	0	1	0	0	0		No			Fairly well informed	Very closely	Diarrhea Irritability Excessive sweating	0	0	1	0	0	0	1	0
Lumbini	Rupandehi	34	Male	Married	Brahmin	Hindu	No formal education	Business		47000	Urban	40	Yes	No	No											No										No			Not informed at all	Not at all	Dizziness Dehydration Restlessness	0	0	0	0	0	1	0	1
Lumbini	Nawalparasi	35	Female	Married	Chhetri	Hindu	Bachelor and above	Service		46000	Urban	29	Yes	Yes	Yes	Bodyache	0	0	1	0	0	0	0	0		Yes	Radio	0	1	0	0	0	0	0		No			Fairly well informed	Little closely	Diarrhea Vomiting Dizziness Dehydration Difficulty in breathing	0	0	1	1	0	1	0	1
Lumbini	Rupandehi	35	Male	Married	Brahmin	Hindu	Lower basic education (1-5)	Unskilled labor		15000	Urban	40	No	No	No											No										No			Not informed at all	Not at all	Fatigue Diarrhea Nausea and loss of appetite Dehydration Difficulty in breathing Rashes	1	0	1	0	1	0	0	1
Lumbini	Rupandehi	30	Male	Married	Chhetri	Hindu	Bachelor and above	Agriculture		60000	Urban	30	Yes	Yes	No											No										No			Not informed at all	Not at all	Fatigue Diarrhea Dizziness Dehydration Difficulty in breathing Others	1	0	1	0	0	1	0	1
Lumbini	Nawalparasi	33	Male	Married	Brahmin	Hindu	No formal education	Unskilled labor		56000	Urban	30	Yes	No	No											No										No			Not informed at all	Not at all	Diarrhea Dehydration Excessive sweating Muscle ache	0	0	1	0	0	0	0	1
Lumbini	Nawalparasi	46	Female	Married	Newar	Hindu	Lower basic education (1-5)	Unskilled labor		39000	Rural	27	Yes	Yes	Yes	Fever	0	0	0	1	0	0	0	0		Yes	Radio	0	1	0	0	0	0	0		No			Fairly well informed	Little closely	Vomiting Difficulty in breathing	0	0	0	1	0	0	0	0
Lumbini	Rupandehi	45	Female	Married	Brahmin	Hindu	Bachelor and above	Skilled labor		20000	Urban	29	Yes	No	No											No										No			Not very well informed	Not at all	Headache Diarrhea Nausea and loss of appetite Restlessness Excessive sweating	0	1	1	0	1	0	0	0
Lumbini	Nawalparasi	31	Male	Married	Newar	Hindu	Secondary education (9-12)	Service		24000	Urban	27	Yes	Yes	Yes	Rashes Common cold	1	0	0	0	1	0	0	0		Yes	Friend/family/relatives	0	0	0	0	1	0	0		No			Fairly well informed	Somewhat closely	Vomiting Nausea and loss of appetite Restlessness Excessive sweating	0	0	0	1	1	0	0	0
Lumbini	Rupandehi	57	Male	Married	Brahmin	Hindu	Lower basic education (1-5)	Street vendor		56000	Rural	30	Yes	No	No											No										No			Not informed at all	Not at all	Diarrhea Dizziness Dehydration Difficulty in breathing Muscle ache	0	0	1	0	0	1	0	1
Lumbini	Rupandehi	39	Female	Married	Brahmin	Hindu	No formal education	Unskilled labor		42000	Urban	36	Yes	Yes	No											No										No			Not informed at all	Not at all	Headache Nausea and loss of appetite Irritability Difficulty in breathing Muscle ache	0	1	0	0	1	0	1	0
Lumbini	Nawalparasi	28	Male	Unmarried	Chhetri	Hindu	Secondary education (9-12)	Agriculture		24000	Urban	34	Yes	Yes	Yes	Fever	0	0	0	1	0	0	0	0		Yes	Internet	0	0	1	0	0	0	0		No			Fairly well informed	Somewhat closely	Vomiting Dehydration Difficulty in breathing	0	0	0	1	0	0	0	1
Lumbini	Rupandehi	36	Male	Married	Brahmin	Hindu	Bachelor and above	Skilled labor		60000	Rural	35	Yes	No	No											No										No			Not informed at all	Not at all	Fatigue Vomiting Dizziness Dehydration Difficulty in breathing Rashes	1	0	0	1	0	1	0	1
Lumbini	Rupandehi	45	Female	Married	Brahmin	Hindu	Secondary education (9-12)	Street vendor		25000	Urban	34	Yes	No	No											No										No			Not informed at all	Not at all	Fatigue Headache Nausea and loss of appetite Dehydration Difficulty in breathing Muscle ache Rashes	1	1	0	0	1	0	0	1
Lumbini	Rupandehi	36	Male	Divorced	Newar	Hindu	Secondary education (9-12)	Service		47000	Urban	29	Yes	Yes	Yes	Headcahe	0	1	0	0	0	0	0	0		Yes	Television	1	0	0	0	0	0	0		No			Fairly well informed	Somewhat closely	Headache Vomiting Difficulty in breathing	0	1	0	1	0	0	0	0
Lumbini	Rupandehi	56	Male	Married	Brahmin	Hindu	Secondary education (9-12)	Agriculture		45000	Urban	34	Yes	Yes	No											No										No			Not informed at all	Not at all	Diarrhea Dizziness Irritability Sleeplessness Difficulty in breathing Others	0	0	1	0	0	1	1	0
Bagmati	Makwanpur	36	Male	Married	Janajati	Hindu	Upper basic education (6-8)	Business		25000	Urban		Yes	Yes	Yes	Rashes	1	0	0	0	0	0	0	0		No										No			Not informed at all	Not at all	Vomiting Headache Diarrhea Dehydration	0	1	1	1	0	0	0	1
Bagmati	Makwanpur	43	Male	Married	Janajati	Hindu	Lower basic education (1-5)	Agriculture		20000	Rural		Yes	Yes	Yes	Rashes	1	0	0	0	0	0	0	0		No										No			Not informed at all	Not at all	Vomiting Dehydration	0	0	0	1	0	0	0	1
Bagmati	Makwanpur	48	Female	Separated	Dalit	Buddhist	Lower basic education (1-5)	Rikshaw driver		20000	Urban		Yes	Yes	Yes	Headcahe	0	1	0	0	0	0	0	0		No										No			Not informed at all	Not at all	Headache Rashes	0	1	0	0	0	0	0	0
Bagmati	Makwanpur	21	Female	Unmarried	Chhetri	Hindu	Secondary education (9-12)	Skilled labor		17000	Rural		Yes	Yes	Yes	Rashes	1	0	0	0	0	0	0	0		No										No			Not informed at all	Not at all	Vomiting Rashes	0	0	0	1	0	0	0	0
Bagmati	Makwanpur	46	Male	Married	Chhetri	Hindu	Upper basic education (6-8)	Rikshaw driver		18000	Urban		Yes	Yes	Yes	Headcahe	0	1	0	0	0	0	0	0		No										No			Not informed at all	Not at all	Headache Rashes	0	1	0	0	0	0	0	0
Bagmati	Makwanpur	40	Male	Married	Dalit	Buddhist	Lower basic education (1-5)	Street vendor		14000	Urban		Yes	Yes	Yes	Rashes	1	0	0	0	0	0	0	0		No										No			Not informed at all	Not at all	Rashes	0	0	0	0	0	0	0	0
Bagmati	Makwanpur	29	Male	Married	Tharu	Hindu	No formal education	Agriculture		12000	Rural		Yes	Yes	Yes	Headcahe	0	1	0	0	0	0	0	0		No										No			Not very well informed	Not at all	Headache Dehydration	0	1	0	0	0	0	0	1
Bagmati	Makwanpur	56	Male	Married	Newar	Hindu	No formal education	Unskilled labor		15000	Urban		Yes	Yes	Yes	Headcahe	0	1	0	0	0	0	0	0		No										No			Not very well informed	Not at all	Diarrhea Dehydration Rashes	0	0	1	0	0	0	0	1
Bagmati	Makwanpur	32	Female	Married	Chhetri	Hindu	Lower basic education (1-5)	Agriculture		10000	Rural		Yes	Yes	Yes	Fever	0	0	0	1	0	0	0	0		Yes	Television	1	0	0	0	0	0	0		No			Not informed at all	Little closely	Headache Dehydration Rashes	0	1	0	0	0	0	0	1
Bagmati	Makwanpur	35	Female	Married	Chhetri	Hindu	Secondary education (9-12)	Business		15000	Rural		Yes	Yes	Yes	Rashes	1	0	0	0	0	0	0	0		No										No			Not informed at all	Little closely	Fatigue	1	0	0	0	0	0	0	0
Sudurpaschim	Kailali	22	Male	Unmarried	Tharu	Hindu	Upper basic education (6-8)	Skilled labor		20000	Urban		Yes	Yes	Yes	Rashes	1	0	0	0	0	0	0	0		Yes	Internet	0	0	1	0	0	0	0		Yes	Local community	Local radio	Not very well informed	Little closely	Fatigue Headache Dehydration Excessive sweating	1	1	0	0	0	0	0	1
Sudurpaschim	Kailali	47	Male	Married	Tharu	Hindu	Lower basic education (1-5)	Rikshaw driver		18000	Urban		Yes	Yes	Yes	Rashes	1	0	0	0	0	0	0	0		No										No			Not very well informed	Little closely	Rashes Dehydration	0	0	0	0	0	0	0	1
Bagmati	Makwanpur	51	Male	Married	Tharu	Hindu	Lower basic education (1-5)	Skilled labor		20000	Urban		Yes	Yes	Yes	Headcahe	0	1	0	0	0	0	0	0		No										No			Not informed at all	Not at all	Nausea and loss of appetite Rashes	0	0	0	0	1	0	0	0
Bagmati	Makwanpur	53	Male	Married	Dalit	Buddhist	No formal education	Agriculture		12000	Rural		Yes	Yes	Yes	loss of appetite Headcahe	0	1	0	0	0	0	1	0		No										No			Not informed at all	Not at all	Rashes Vomiting	0	0	0	1	0	0	0	0
Sudurpaschim	Kailali	48	Male	Married	Chhetri	Hindu	Lower basic education (1-5)	Rikshaw driver		16000	Urban		Yes	Yes	Yes	Rashes	1	0	0	0	0	0	0	0		No										No			Not informed at all	Not at all	Headache Excessive sweating Rashes	0	1	0	0	0	0	0	0
Sudurpaschim	Kailali	19	Male	Unmarried	Tharu	Hindu	Lower basic education (1-5)	Street vendor		12000	Rural		Yes	Yes	Yes	loss of appetite	0	0	0	0	0	0	1	0		No										No			Not informed at all	Not at all	Sleeplessness Excessive sweating Rashes	0	0	0	0	0	0	0	0
Sudurpaschim	Kailali	34	Female	Married	Tharu	Hindu	Upper basic education (6-8)	Agriculture		15000	Rural		Yes	Yes	Yes	Rashes loss of appetite	1	0	0	0	0	0	1	0		No										No			Not informed at all	Not at all	Headache Nausea and loss of appetite Dizziness Dehydration	0	1	0	0	1	1	0	1
Sudurpaschim	Kailali	42	Male	Married	Janajati	Hindu	No formal education	Rikshaw driver		40000	Rural		Yes	Yes	Yes	Rashes loss of appetite	1	0	0	0	0	0	1	0		No										No			Not informed at all	Not at all	Nausea and loss of appetite Excessive sweating	0	0	0	0	1	0	0	0
Sudurpaschim	Kailali	35	Female	Married	Chhetri	Hindu	Upper basic education (6-8)	Agriculture		10000	Rural		Yes	Yes	Yes	Headcahe	0	1	0	0	0	0	0	0		No										No			Not informed at all	Not at all	Nausea and loss of appetite Rashes	0	0	0	0	1	0	0	0
Sudurpaschim	Kailali	56	Male	Married	Tharu	Hindu	Lower basic education (1-5)	Street vendor		12000	Rural		Yes	Yes	No											No										No			Not informed at all	Not at all	Excessive sweating Rashes	0	0	0	0	0	0	0	0
Bagmati	Makwanpur	33	Female	Married	Chhetri	Hindu	Secondary education (9-12)	Business		18000	Urban		Yes	Yes	Yes	Rashes	1	0	0	0	0	0	0	0		Yes	Social media	0	0	0	1	0	0	0		No			Not informed at all	Little closely	Fatigue Headache Diarrhea Vomiting Rashes	1	1	1	1	0	0	0	0
Bagmati	Makwanpur	54	Male	Married	Newar	Hindu	Lower basic education (1-5)	Business		25000	Urban		Yes	Yes	Yes	Headcahe	0	1	0	0	0	0	0	0		No										No			Not informed at all	Little closely	Fatigue Vomiting Dehydration Rashes	1	0	0	1	0	0	0	1
Karnali	Surkhet	53	Female	Separated	Dalit	Hindu	No formal education	Business		10000	Urban	34	Yes	Yes	Yes	Bodyache Fever Cough	0	0	1	1	0	1	0	0		No										No			Not informed at all	Not at all	Fatigue Headache Vomiting Nausea and loss of appetite Sleeplessness Restlessness	1	1	0	1	1	0	0	0
Lumbini	Banke	44	Male	Married	Dalit	Muslim	No formal education	Rikshaw driver		20000	Urban	38	Yes	No	Yes	Headcahe Fever	0	1	0	1	0	0	0	0		No										No			Not informed at all	Not at all	Headache Vomiting Dehydration Sleeplessness Restlessness Excessive sweating	0	1	0	1	0	0	0	1
Lumbini	Banke	58	Male	Married	Dalit	Muslim	Lower basic education (1-5)	Rikshaw driver		25000	Urban	38	Yes	No	No											No													Not informed at all	Not at all	Headache Dehydration	0	1	0	0	0	0	0	1
Lumbini	Banke	26	Male	Unmarried	Janajati	Hindu	Secondary education (9-12)	Rikshaw driver		20000	Urban	38	Yes	No	Yes	Headcahe Fever loss of appetite	0	1	0	1	0	0	1	0		No										No			Not informed at all	Not at all	Headache Irritability Sleeplessness Excessive sweating	0	1	0	0	0	0	1	0
Lumbini	Banke	44	Female	Married	Janajati	Hindu	Lower basic education (1-5)	Street vendor		15000	Urban	38	Yes	No	Yes	Headcahe Bodyache Cough loss of appetite	0	1	1	0	0	1	1	0		No										No			Not informed at all	Not at all	Headache Vomiting Sleeplessness Restlessness Excessive sweating	0	1	0	1	0	0	0	0
Bagmati	Makwanpur	23	Male	Married	Rai/Limbu/Gurung	Buddhist	Lower basic education (1-5)	Skilled labor		20000	Urban		Yes	Yes	Yes	loss of appetite	0	0	0	0	0	0	1	0		No										No			Not informed at all	Not at all	Vomiting Nausea and loss of appetite Rashes	0	0	0	1	1	0	0	0
Sudurpaschim	Kailali	22	Female	Unmarried	Tharu	Hindu	Upper basic education (6-8)	Street vendor		10000	Rural		Yes	Yes	Yes	Headcahe	0	1	0	0	0	0	0	0		No										No			Not informed at all	Not at all	Fatigue Nausea and loss of appetite Rashes	1	0	0	0	1	0	0	0
Sudurpaschim	Kailali	55	Male	Married	Chhetri	Hindu	Upper basic education (6-8)	Rikshaw driver		12000	Urban		Yes	Yes	Yes	Rashes	1	0	0	0	0	0	0	0		Yes	Radio	0	1	0	0	0	0	0		Yes	Local organization	Local radio	Not informed at all	Little closely	Dehydration Excessive sweating	0	0	0	0	0	0	0	1
Sudurpaschim	Kailali	24	Male	Unmarried	Brahmin	Hindu	Lower basic education (1-5)	Rikshaw driver		35000	Rural		Yes	Yes	Yes	Rashes	1	0	0	0	0	0	0	0		No										No			Not informed at all	Not at all	Irritability Excessive sweating	0	0	0	0	0	0	1	0
Sudurpaschim	Kailali	33	Female	Married	Dalit	Hindu	No formal education	Agriculture		25000	Rural		Yes	Yes	Yes	Headcahe	0	1	0	0	0	0	0	0		No										No			Not informed at all	Not at all	Vomiting Nausea and loss of appetite	0	0	0	1	1	0	0	0
Sudurpaschim	Kailali	39	Male	Married	Tharu	Hindu	Upper basic education (6-8)	Rikshaw driver		15000	Urban		Yes	Yes	Yes	Rashes	1	0	0	0	0	0	0	0		Yes	Friend/family/relatives	0	0	0	0	1	0	0		No			Not informed at all	Little closely	Restlessness Excessive sweating	0	0	0	0	0	0	0	0
Sudurpaschim	Kailali	37	Female	Married	Tharu	Hindu	Lower basic education (1-5)	Business		17000	Rural		Yes	Yes	Yes	Headcahe	0	1	0	0	0	0	0	0		No										No			Not informed at all	Not at all	Fatigue Headache Rashes	1	1	0	0	0	0	0	0
Sudurpaschim	Kailali	25	Female	Married	Chhetri	Hindu	Upper basic education (6-8)	Service		12000	Rural		Yes	Yes	Yes	Rashes	1	0	0	0	0	0	0	0		Yes	Friend/family/relatives	0	0	0	0	1	0	0		No			Not informed at all	Little closely	Vomiting Rashes	0	0	0	1	0	0	0	0
Sudurpaschim	Kailali	32	Male	Married	Janajati	Hindu	Lower basic education (1-5)	Street vendor		11000	Rural		Yes	Yes	Yes	Rashes	1	0	0	0	0	0	0	0		Yes	Friend/family/relatives	0	0	0	0	1	0	0		No			Not very well informed	Not at all	Nausea and loss of appetite Dehydration	0	0	0	0	1	0	0	1
Lumbini	Banke	49	Male	Married	Janajati	Muslim	Lower basic education (1-5)	Rikshaw driver		15000	Urban	38	Yes	Yes	Yes	Rashes Headcahe Fever	1	1	0	1	0	0	0	0		No										No			Not informed at all	Not at all	Vomiting	0	0	0	1	0	0	0	0
Bagmati	Chitwan	21	Female	Divorced	Newar	Hindu	Bachelor and above	Service		30000	Rural	25	Yes	Yes	No											Yes	Internet Social media	0	0	1	1	0	0	0		No			Not very well informed	Little closely	Fatigue Headache Vomiting Nausea and loss of appetite Dizziness Dehydration Excessive sweating	1	1	0	1	1	1	0	1
Bagmati	Rupandehi	28	Female	Unmarried	Newar	Hindu	Bachelor and above	Business		30000	Urban	32	Yes	Yes	Yes											Yes	Television Radio Internet Social media Friend/family/relatives Campaigns/programs	1	1	1	1	1	1	0		No			Very well informed	Somewhat closely	Fatigue Headache Vomiting Dizziness Irritability Dehydration Excessive sweating	1	1	0	1	0	1	1	1
Lumbini	Rupandehi	32	Male	Unmarried	Newar	Buddhist	Secondary education (9-12)	service		30000	Urban	32	Yes	Yes	Yes											Yes	Internet	0	0	1	0	0	0	0		No			Not very well informed	Little closely	Headache Dehydration Restlessness	0	1	0	0	0	0	0	1
[truncated: 63 more columns]
